# Supplementary material for: Seasonal variations in haematological and biochemical parameters of healthy Gambian adults: Retrospective study 2018–2022
Source: PLOS Glob Public Health. 2024 Sep 17;4(9):e0003715. doi: 10.1371/journal.pgph.0003715 (PMC11407651; doi:10.1371/journal.pgph.0003715)
Supplement: S1 Data — (XLSX) [file pgph.0003715.s001.xlsx]

## Sheet: Haem Data
Year	Seasonality	DOB	Age	Sex	HB	WBC	RBC	MCV	PCV	PLATS	NeutroAbsolute	LymphoAbsolute	MonoAbsolute	EOSAbsolute	BasoAbsolute	HIV Res	Hepatitis B	Malaria microscopy
2018	Dry Season	1977-07-30	40	F	12.2	9.3	4.58	77.1	35.3	320	6.3	2.5	0.5			Negative	negative	negative
2018	Wet Season	1996-02-03	22	F	11.5	9	4.08	85.2	34.7	207	6	2.4	0.6			Negative	negative	negative
2018	Wet Season	1994-07-29	24	F	12.4	10	4.29	85.6	36.8	241	5.9	3.4	0.7			Negative	negative	negative
2018	Dry Season	1969-08-21	48	M	17.5	7.4	5.3	95.7	50.8	160	5.4	1.6	0.4			Negative	negative	negative
2018	Wet Season	1983-05-17	35	F	13.3	7.5	4.19	93.4	39.2	239	4.7	2.4	0.4			Negative	negative	negative
2018	Wet Season	1936-09-10	81	M	13	7.2	4.3	86.4	37.2	169	4.2	2.5	0.5			Negative	negative	negative
2018	Wet Season	1987-12-03	30	F	12.7	7.6	4.61	81.9	37.7	294	4.1	2.9	0.6			Negative	negative	negative
2018	Wet Season	1984-08-03	34	F	12.8	6.8	4.49	85.8	38.5	223	4.1	2.2	0.5			Negative	negative	negative
2018	Wet Season	1979-11-06	38	M	13	7.8	6.08	68.1	41.5	204	3.9	3.2	0.7			Negative	negative	negative
2018	Dry Season	1989-05-14	28	M	15.1	5.6	5.44	77.6	42.3	109	3.7	1.4	0.5			Negative	negative	negative
2018	Dry Season	1984-05-16	34	F	13.3	6.77	4.96	85.6	42.4	280	3.54	2.18	0.306	0.676	0.069	Negative	negative	negative
2018	Dry Season	1988-03-03	29	M	16.1	5.8	5.37	85.9	46.2	122	3.5	1.8	0.5			Negative	negative	negative
2018	Wet Season	1991-08-29	27	M	14.4	5.2	5.04	86.1	43.4	168	3.5	1.3	0.4			Negative	negative	negative
2018	Dry Season	1988-08-11	29	M	15.1	5.2	5.17	83.3	43.1	155	3.5	1.3	0.4			Negative	negative	negative
2018	Wet Season	1993-12-24	24	F	9.5	6.2	4.41	66	29.2	218	3.4	2.2	0.6			Negative	negative	negative
2018	Wet Season	1979-04-10	39	M	14.9	5.8	5.62	77.8	43.7	124	3.4	2	0.4			Negative	negative	negative
2018	Wet Season	1993-03-15	25	F	12	5.78	4.15	90.1	37.4	200	3.31	2.04	0.316	0.046	0.064	Negative	negative	negative
2018	Wet Season	1972-06-01	46	M	16.4	6.9	5.73	87.3	50	154	3	3.3	0.6			Negative	negative	negative
2018	Wet Season	1990-09-20	28	F	13.2	4.6	5.07	78.3	39.8	222	3	1.3	0.3			Negative	negative	negative
2018	Wet Season	1979-01-20	39	F	13.4	5.62	5.7	77.4	44.1	242	2.99	2.18	0.37	0.018	0.064	Negative	negative	negative
2018	Wet Season	1969-07-17	49	M	14.9	5.8	5.16	83.9	43.3	177	2.9	2.9	0.6			Negative	negative	negative
2018	Dry Season	1990-08-14	27	M	12.6	4.2	4.24	85.1	36.1	120	2.9	1	0.3			Negative	negative	negative
2018	Dry Season	1994-03-02	23	F	13.6	4.9	4.64	81	37.6	264	2.8	1.8	0.3			Negative	negative	negative
2018	Wet Season	1986-03-28	32	F	12	4.2	4.9	84.2	41.2	226	2.65	0.833	0.656	0.022	0.039	Negative	negative	negative
2018	Dry Season	1991-01-25	26	F	13.3	5.1	4.64	80.3	37.3	201	2.6	2	0.5			Negative	negative	negative
2018	Dry Season	1997-01-25	20	M	15.4	5	5.93	75.1	44.5	178	2.6	2.1	0.3			Negative	negative	negative
2018	Wet Season	1995-06-10	23	F	9.7	4.8	4.4	70.4	31	298	2.6	1.9	0.3			Negative	negative	negative
2018	Dry Season	1986-07-22	31	M	16.2	6	5.55	82.3	45.7	145	2.4	3.1	0.5			Negative	negative	negative
2018	Dry Season	1983-01-09	35	M	13	5.1	5.05	74.2	37.5	192	2.4	2.3	0.4			Negative	negative	negative
2018	Wet Season	1992-03-07	26	M	13	4.2	4.79	83.1	39.8	232	2.4	1.5	0.3			Negative	negative	negative
2018	Wet Season	1991-10-19	26	M	13.7	4.1	5.31	79.4	42.2	297	2.3	1.4	0.4			Negative	negative	negative
2018	Wet Season	1982-12-22	35	M	14.8	4.1	5.11	81.6	41.7	120	2.3	1.4	0.4			Negative	negative	negative
2018	Dry Season	1990-05-04	28	F	12.8	4.8	4.61	87.5	40.3	204	2.3	2.1	0.4			Negative	negative	negative
2018	Dry Season	1960-12-31	57	M	10.4	4.4	4.64	67.8	31.5	163	2.3	1.7	0.4			Negative	negative	negative
2018	Dry Season	1977-08-23	40	M	15.2	6	5.29	80.1	42.4	165	2.2	3.4	0.4			Negative	negative	negative
2018	Dry Season	1991-08-25	26	M	16.8	4.5	5.81	80.8	47	187	2.2	2	0.3			Negative	negative	negative
2018	Dry Season	1981-03-02	36	F	13.2	4.8	4.51	83.8	37.9	299	2.1	2.3	0.4			Negative	negative	negative
2018	Wet Season	1990-02-24	28	M	13.7	3.8	4.49	89.6	40.2	177	2.1	1.4	0.3			Negative	negative	negative
2018	Wet Season	1994-04-01	24	M	14.8	3.8	5.82	74.5	43.4	189	2	1.5	0.3			Negative	negative	negative
2018	Dry Season	1986-12-01	31	M	14.4	4.2	5.49	77.3	42.5	104	2	1.9	0.3			Negative	negative	negative
2018	Wet Season	1984-10-25	33	M	14.8	3.9	5.24	84.9	44.6	221	1.9	1.6	0.4			Negative	negative	negative
2018	Dry Season	1988-12-24	29	F	13	4.1	4.64	82.6	41.3	213	1.9	1.9	0.3			Negative	negative	negative
2018	Dry Season	1989-07-02	29	M	17.2	5.41	6.04	88.5	53.4	304	1.89	2.68	0.475	0.278	0.095	Negative	negative	negative
2018	Wet Season	1989-06-18	29	M	15.2	4.1	4.98	87.5	43.6	214	1.7	1.9	0.5			Negative	negative	negative
2018	Dry Season	1994-07-26	23	M	13.9	4.2	5.07	76.8	39	229	1.7	2.1	0.4			Negative	negative	negative
2018	Wet Season	1988-01-03	30	M	15.1	4.2	5.06	86.8	44	176	1.6	2.2	0.4			Negative	negative	negative
2018	Dry Season	1979-11-13	38	M	15.2	3.3	4.67	90.2	42.1	155	1.6	1.3	0.4			Negative	negative	negative
2018	Dry Season	1989-11-11	28	M	14.4	4.8	5.07	82.4	41.8	198	1.6	2.9				Negative	negative	negative
2018	Dry Season	1980-04-04	37	F	13.6	4	4.88	78.5	38.3	175	1.5	2.1	0.4			Negative	negative	negative
2018	Dry Season	1991-07-10	26	F	13.1	4.4	4.28	84.4	36.1	120	1.5	2.5	0.4			Negative	negative	negative
2018	Dry Season	1997-10-07	20	M	14.8	3.5	5.56	75.5	42	196	1.5	1.7	0.3			Negative	negative	negative
2018	Dry Season	1994-11-09	23	M	14.9	3.8	5.1	81.4	41.6	186	1.5	2	0.3			Negative	negative	negative
2018	Wet Season	1971-02-02	47	M	12.5	2.63	4.47	90.2	40.3	206	1.49	0.912	0.194	0.004	0.023	Negative	negative	negative
2018	Dry Season	1988-09-24	29	M	15.6	3.7	5.12	86.7	44.4	215	1.4	2	0.3			Negative	negative	negative
2018	Wet Season	1976-04-09	42	M	13.6	3.8	4.61	86.8	40.1	253	1.4	2.1	0.3			Negative	negative	negative
2019	Wet Season	1991-12-28	27	F	12.1	12.76	4.22	87.8	37	308		1.99	0.42	0.26	0.05	Negative	negative	negative
2019	Wet Season	1991-09-18	27	F	11	11.06	3.72	88.3	32.8	215	7.18	2.27	0.79	0.74	0.08	Negative	negative	negative
2019	Wet Season	1993-12-12	25	M	15.1	8.42	5.51	81.7	45	159	6.26	1.68	0.35	0.07	0.06	Negative	negative	negative
2019	Dry Season	1988-06-23	30	M	13.7	8.9	5.42	77.1	41.8	246	5.1	3.1	0.7			Negative	negative	negative
2019	Dry Season	1986-01-09	33	F	10.2	7.21	3.59	84.4	30.3	292	4.61	2.37	0.11	0.09	0.03	Negative	negative	negative
2019	Wet Season	1979-09-11	39	F	11.7	7.43	4.07	84.9	34.6	278	4.38	2.47	0.5	0.04	0.04	Negative	negative	negative
2019	Dry Season	1986-09-30	32	M	15.6	5.8	5.6	82.9	46.4	183	3.8	1.6	0.4			Negative	negative	negative
2019	Wet Season	1982-08-13	37	F	13.4	8.67	4.91	84.7	41.6	287	3.77	4.25	0.39	0.2	0.06	Negative	negative	negative
2019	Dry Season	1970-05-11	49	M	14.9	7.7	4.64	93.3	43.3	199	3.72	3.44	0.39	0.12	0.03	Negative	negative	negative
2019	Dry Season	1988-10-14	31	F	14.4	5.2	4.76	90.2	42.9	229	3.65	1.26	0.21	0.06	0.02	Negative	negative	negative
2019	Dry Season	1989-10-10	30	M	13.9	6.18	5.89	71.7	42.3	204	3.61	2.11	0.33	0.09	0.04	Negative	negative	negative
2019	Dry Season	1988-01-15	31	F	13.9	6.18	4.28	96.3	41.2	235	3.56	1.92	0.44	0.22	0.04	Negative	negative	negative
2019	Wet Season	1987-02-19	32	F	10.7	6.55	3.5	91.1	31.9	240	3.55	2.4	0.46	0.11	0.03	Negative	negative	negative
2019	Wet Season	1973-04-04	45	F	17.5	6	6.45	87.9	56.7	167	3.54	2.13	0.21	0.068	0.051	Negative	negative	negative
2019	Wet Season	1986-09-10	32	M	14.7	6.13	4.83	89	43	265	3.5	2.07	0.39	0.11	0.06	Negative	negative	negative
2019	Dry Season	1995-07-03	24	M	13.7	5.67	5.12	80.7	41.3	229	3.45	1.84	0.2	0.14	0.04	Negative	negative	negative
2019	Dry Season	1995-04-03	23	F	12.1	7.5	4.71	80.3	37.8	238	3.4	3.6	0.5			Negative	negative	negative
2019	Dry Season	1995-05-15	23	F	12.4	7.56	4.36	85.1	37.1	285	3.18	3.57	0.37	0.39	0.05	Negative	negative	negative
2019	Dry Season	1997-08-29	22	F	11.4	5.38	4.01	85.6	34.3	236	3.17	1.69	0.32	0.17	0.03	Negative	negative	negative
2019	Dry Season	1995-09-10	24	F	13	5.66	4.58	86.4	29.5	232	3.15	1.66	0.48	0.29	0.08	Negative	negative	negative
2019	Dry Season	1990-03-10	29	M	14.9	5.6	5.13	85	43.6	231	3.1	2.1	0.4			Negative	negative	negative
2019	Dry Season	1993-09-08	26	F	12.1	6.85	4.46	82.5	36.8	267	3.06	3.1	0.58	0.08	0.03	Negative	negative	negative
2019	Dry Season	1977-11-21	42	F	13.2	5.82	4.19	93.6	39.2	224	2.99	2.33	0.37	0.1	0.03	Negative	negative	negative
2019	Dry Season	1990-03-09	29	M	12.9	5.34	4.29	93.4	40.1	330	2.96	1.83	0.28	0.24	0.03	Negative	negative	negative
2019	Dry Season	1972-07-12	47	M	13.9	6.96	4.4	95.1	41.9	194	2.93	3.37	0.3	0.31	0.05	Negative	negative	negative
2019	Dry Season	1999-12-12	19	M	12.8	5.6	5.95	67.3	40.1	144	2.9	2.2	0.5			Negative	negative	negative
2019	Dry Season	1988-01-27	31	M	16.2	4.9	5.43	84.3	45.8	230	2.8	1.7	0.4			Negative	negative	negative
2019	Wet Season	1988-01-23	31	M	14.7	5.96	5.35	85.6	45.8	182	2.79	2.66	0.24	0.23	0.04	Negative	negative	negative
2019	Dry Season	1992-04-02	27	F	11	4.69	3.88	85.8	33.3	259	2.76	1.39	0.43	0.09	0.02	Negative	negative	negative
2019	Dry Season	1989-05-30	30	M	15.2	5.27	4.98	90.2	44.9	177	2.76	1.46	0.4	0.63	0.02	Negative	negative	negative
2019	Dry Season	1987-11-03	32	M	15.2	6	4.72	95.9	45.2	217	2.67	2.6	0.63	0.08	0.02	Negative	negative	negative
2019	Dry Season	1991-07-06	28	M	14.4	5.57	4.9	87	42.7	198	2.67	1.46	0.33	1.05	0.06	Negative	negative	negative
2019	Wet Season	1982-08-22	37	F	11.4	5.33	4.29	81.3	34.9	404	2.54	2.2	0.42	0.14	0.03	Negative	negative	negative
2019	Dry Season	1994-01-11	25	F	12.6	6.61	4.48	85.1	38.1	265	2.53	3.28	0.66	0.11	0.03	Negative	negative	negative
2019	Wet Season	1997-04-04	22	M	15.4	5.35	4.96	93.6	46.4	175	2.5	2.2	0.47	0.16	0.02	Negative	negative	negative
2019	Wet Season	1993-05-16	26	M	15.3	4.95	5.05	89.1	45	176	2.43	2.09	0.3	0.1	0.03	Negative	negative	negative
2019	Dry Season	1992-02-14	27	F	11	4.98	4.49	78	35	229	2.41	2.05	0.402	0.086	0.042	Negative	negative	negative
2019	Dry Season	1990-10-30	28	M	13.7	4.8	4.88	86	42	157	2.4	2	0.4			Negative	negative	negative
2019	Wet Season	1987-07-06	31	F	11.4	5.28	3.99	90.4	36	351	2.39	2.38	0.31	0.14	0.06	Negative	negative	negative
2019	Wet Season	1983-12-20	35	M	13.5	4.29	5.04	83.2	42	187	2.35	1.55	0.29	0.06	0.04	Negative	negative	negative
2019	Wet Season	1992-11-13	26	F	12.6	4.58	4.19	90.1	37.7	285	2.34	1.52	0.54	0.16	0.02	Negative	negative	negative
2019	Wet Season	1995-09-10	23	M	13.8	4.36	4.82	85.5	41.2	196	2.28	1.57	0.31	0.15	0.05	Negative	negative	negative
2019	Wet Season	1994-12-16	24	M	13.9	4.49	4.52	92.5	41.8	228	2.23	1.76	0.34	0.14	0.02	Negative	negative	negative
2019	Dry Season	1995-10-06	24	F	12.4	5.26	4.58	82.1	37.6	336	2.21	2.43	0.42	0.16	0.04	Negative	negative	negative
2019	Dry Season	1996-06-13	23	F	11.3	5.18	3.88	87.1	33.8	367	2.19	2.5	0.39	0.06	0.04	Negative	negative	negative
2019	Dry Season	1988-03-07	31	F	12.1	4.4	4.47	83	37.1	267	2.15	1.84	0.34	0.04	0.03	Negative	negative	negative
2019	Dry Season	1994-03-01	25	M	15.7	5.4	5.15	89.8	46.3	165	2.14	2.35	0.59	0.31	0.01	Negative	negative	negative
2019	Wet Season	1987-11-17	31	F	11.5	5.64	4.16	84.8	35.2	370	2.13	3	0.25	0.23	0.03	Negative	negative	negative
2019	Wet Season	1967-04-09	52	M	15.6	5.51	5.06	92.7	46.9	278	2.11	2.62	0.56	0.2	0.02	Negative	negative	negative
2019	Dry Season	1991-01-04	28	F	9.9	3.5	4.06	72.8	29.6	145	2.1	1.1	0.3			Negative	negative	negative
2019	Wet Season	1993-01-03	26	F	12.4	4.78	4.61	84.6	39	247	2.06	2.18	0.44	0.07	0.03	Negative	negative	negative
2019	Wet Season	1999-09-15	19	M	16	4.71	5.2	93	48.4	246	2.06	2.18	0.34	0.11	0.02	Negative	negative	negative
2019	Dry Season	1999-12-12	19	M	13.8	5.71	6.04	69.5	42	214	2.05	2.73	0.57	0.31	0.05	Negative	negative	negative
2019	Dry Season	1996-08-10	23	F	10.1	5.07	3.87	80.6	31.2	398	1.94	2.44	0.45	0.22	0.02	Negative	negative	negative
2019	Wet Season	1990-04-06	29	M	13.1	4.47	4.42	90.5	40	240	1.86	1.81	0.25	0.5	0.05	Negative	negative	negative
2019	Wet Season	1978-12-12	40	M	14.7	4.21	3	87.6	44.2	285	1.82	2.17	0.16	0.03	0.03	Negative	negative	negative
2019	Dry Season	1987-02-12	32	M	14.1	4.58	5.32	81.1	43.1	239	1.79	1.92	0.42	0.38	0.07	Negative	negative	negative
2019	Dry Season	1990-11-21	28	F	12.1	3.7	4.42	79.2	35	225	1.7	1.5	0.5			Negative	negative	negative
2019	Dry Season	1989-03-03	29	M	14.7	3.9	4.86	87.3	42.5	136	1.7	2	0.2			Negative	negative	negative
2019	Dry Season	1988-02-04	31	M	15.5	4.37	5.36	84.6	45.3	245	1.6	2.22	0.3	0.21	0.04	Negative	negative	negative
2019	Dry Season	1996-04-24	23	M	15.2	4.02	5.03	88.3	44.4	222	1.6	2.06	0.26	0.08	0.02	Negative	negative	negative
2019	Dry Season	1972-04-06	47	M	15.5	3.72	5.04	91.1	45.9	217	1.59	1.55	0.39	0.16	0.03	Negative	negative	negative
2019	Wet Season	1986-03-29	33	M	14.2	3.6	4.67	89.9	42	166	1.34	2.01	0.17	0.05	0.03	Negative	negative	negative
2019	Dry Season	1980-04-02	39	M	14.7	3.95	5.06	87.4	44.3	196	1.28	2.04	0.36	0.23	0.04	Negative	negative	negative
2019	Dry Season	1992-02-09	27	M	14.8	4.83	4.68	93.4	43.7	269	1.18	1.38	0.26	1.1	0.06	Negative	negative	negative
2020	Wet Season	1973-07-23	46	M	14.9	8.52	4.79	93.4	44.1	319	6.84	1.2	0.28	0.11	0.09	Negative	negative	negative
2020	Dry Season	1972-05-01	47	F	11.5	9.94	4	73.3	36.2	331	5.7	2.93	0.78	0.35	0.18	Negative	negative	negative
2020	Dry Season	1985-11-19	35	M	13.1	8.89	5.11	78.1	39.9	238	5.39	2.81	0.53	0.11	0.05	Negative	negative	negative
2020	Dry Season	1993-05-20	26	F	13.8	8.95	3	76.2	42.1	360	5.33	2.83	0.62	0.1	0.07	Negative	negative	negative
2020	Dry Season	1992-05-04	27	M	13.4	8.53	4.73	82	38.8	338	5.23	2.14	0.87	0.28	0.01	Negative	negative	negative
2020	Dry Season	1993-09-27	27	M	11	6.61	3.2	86.8	48.2	233	5.12	0.95	0.33	0.15	0.06	Negative	negative	negative
2020	Wet Season	1987-03-04	33	M	16.3	8.42	4.1	92.7	48.9	235	4.98	2.4	0.85	0.18	0.01	Negative	negative	negative
2020	Dry Season	1986-05-15	33	M	15.7	7.43	4.77	87.1	41.5	234	4.83	2	0.3	0.28	0.02	Negative	negative	negative
2020	Wet Season	1997-05-09	23	F	9.2	7.8	3.39	80.5	27.3	356	4.76	2.04	0.45	0.51	0.04	Negative	negative	negative
2020	Dry Season	1984-05-05	35	M	13.5	7.09	4.72	85.3	40.3	198	4.58	1.77	0.58	0.13	0.03	Negative	negative	negative
2020	Dry Season	1985-10-25	34	M	12.8	7.1	4.26	89.5	38.2	329	4.24	2.31	0.37	0.13	0.05	Negative	negative	negative
2020	Dry Season	1979-08-19	40	F	12.5	7.19	4.32	87.1	37.7	340	4.03	2.45	0.43	0.22	0.06	Negative	negative	negative
2020	Dry Season	1994-04-10	26	F	13.3	7.04	4.83	82.5	39.8	354	3.9	2.56	0.32	0.21	0.05	Negative	negative	negative
2020	Wet Season	1982-05-09	38	F	14.1	6.37	4.66	92	42.9	357	3.8	2.07	0.34	0.11	0.05	Negative	negative	negative
2020	Dry Season	1992-06-23	27	M	14.6	5.89	4.72	96.9	45.7	188	3.77	1.34	0.7	0.05	0.03	Negative	negative	negative
2020	Dry Season	1988-09-08	31	F	12.8	7.16	3.94	99	39	264	3.68	2.96	0.28	0.16	0.08	Negative	negative	negative
2020	Dry Season	1994-10-02	25	F	12	5.32	4.5	83.2	37.4	223	3.57	1.24	0.47	0.02	0.02	Negative	negative	negative
2020	Wet Season	1953-11-25	66	M	13.4	5.35	4.34	93.9	40.8	202	3.53	1.26	0.36	0.17	0.03	Negative	negative	negative
2020	Dry Season	1993-02-02	27	M	12	6.5	3.4	82.9	46.1	300	3.5	2.24	0.59	0.12	0.05	Negative	negative	negative
2020	Wet Season	1988-01-14	32	F	11	5.9	4.25	78.9	33.5	224	3.22	2.15	0.37	0.11	0.05	Negative	negative	negative
2020	Dry Season	1943-04-21	76	F	12.9	5.99	4.04	102.6	41.4	357	3.19	1.54	0.85	0.39	0.02	Negative	negative	negative
2020	Dry Season	1991-08-18	28	M	14.4	6.33	5.26	83.8	44.1	215	3.14	2.1	0.8	0.22	0.07	Negative	negative	negative
2020	Dry Season	1984-03-06	36	M	14.2	7.69	5.2	80.6	41.9	329	3.08	3.98	0.4	0.08	0.15	Negative	negative	negative
2020	Dry Season	1996-11-24	23	F	12.8	6.09	4.51	84.3	38	215	3.07	2.36	0.46	0.15	0.05	Negative	negative	negative
2020	Dry Season	1996-05-25	23	F	11.7	5.73	4.48	80.4	36	237	3.03	2.14	0.44	0.1	0.02	Negative	negative	negative
2020	Dry Season	1994-07-22	25	M	14.3	6.2	4	76.2	42.6	251	3.03	2.61	0.35	0.16	0.05	Negative	negative	negative
2020	Wet Season	1954-09-14	65	F	8.2	7.09	2.81	94.5	26.6	271	2.98	2.87	0.94	0.24	0.06	Negative	negative	negative
2020	Wet Season	1991-03-08	29	M	17.1	7.56	3.6	91.5	51	268	2.98	3.82	0.51	0.23	0.02	Negative	negative	negative
2020	Dry Season	1994-10-03	25	F	12.5	6.56	4.22	87.5	36.9	246	2.98	3	0.38	0.14	0.06	Negative	negative	negative
2020	Dry Season	2002-11-27	18	M	13.9	5.82	5.21	82.7	43.1	216	2.95	1.82	0.69	0.27	0.09	Negative	negative	negative
2020	Dry Season	1979-02-13	41	M	13	5.67	3.7	86.9	47.9	210	2.94	2.21	0.41	0.09	0.02	Negative	negative	negative
2020	Dry Season	1997-06-18	23	F	12.2	6.8	4.77	79	37.7	432	2.92	3.02	0.53	0.24	0.09	Negative	negative	negative
2020	Wet Season	1989-10-05	30	F	14	6.13	4.91	87.4	42.9	393	2.73	2.44	0.58	0.34	0.04	Negative	negative	negative
2020	Dry Season	1997-09-14	22	M	11	4.57	4.75	90.6	43	250	2.69	1.33	0.48	0.04	0.03	Negative	negative	negative
2020	Dry Season	1998-02-03	22	F	11.2	5.04	4	78.4	34.7	252	2.64	2.03	0.28	0.07	0.02	Negative	negative	negative
2020	Wet Season	2002-02-18	18	M	11.5	5.38	4.17	83.1	34.6	347	2.62	1.81	0.49	0.44	0.02	Negative	negative	negative
2020	Dry Season	1983-09-18	37	M	11	3.98	5.15	88.6	45.6	270	2.54	1.09	0.27	0.05	0.03	Negative	negative	negative
2020	Dry Season	1965-05-05	55	M	14.3	6.27	4.94	89.4	44.2	268	2.41	3.3	0.39	0.14	0.03	Negative	negative	negative
2020	Dry Season	1995-02-04	25	F	12.5	5.11	4.42	86.4	38.2	310	2.34	2.33	0.31	0.08	0.05	Negative	negative	negative
2020	Dry Season	1993-05-12	26	F	12.3	5.34	3.98	91.9	36.6	394	2.33	2.41	0.49	0.09	0.02	Negative	negative	negative
2020	Dry Season	1994-05-12	25	M	14.1	5.58	3.1	82.8	43	290	2.28	2.33	0.33	0.59	0.05	Negative	negative	negative
2020	Dry Season	1989-10-24	30	M	13.8	4.03	5.32	80.9	43	212	2.26	1.36	0.27	0.12	0.02	Negative	negative	negative
2020	Dry Season	1987-10-14	33	M	12	4.45	5.34	88.1	47.1	117	2.24	1.66	0.38	0.14	0.03	Negative	negative	negative
2020	Dry Season	1985-09-25	34	M	14.3	3.75	3	84.7	43.4	176	2.18	1.28	0.21	0.05	0.03	Negative	negative	negative
2020	Wet Season	1964-06-22	56	F	14.1	5.69	4.67	89.2	41.7	258	2.11	2.52	0.44	0.56	0.06	Negative	negative	negative
2020	Dry Season	2002-05-06	18	F	14.8	4.53	4.9	82.2	44.4	342	2.08	1.85	0.44	0.14	0.02	Negative	negative	negative
2020	Wet Season	1983-07-04	37	F	13.2	5.76	4.2	93.7	39.4	328	2.04	3.24	0.29	0.17	0.02	Negative	negative	negative
2020	Dry Season	1994-09-05	25	M	12	4.62	3.5	82.5	46.1	226	1.99	1.95	0.24	0.36	0.08	Negative	negative	negative
2020	Dry Season	1996-03-25	23	F	11.1	3.87	3.9	88.1	34.3	247	1.9	1.54	0.38	0.03	0.02	Negative	negative	negative
2020	Dry Season	1996-02-15	24	F	13.9	5.41	4.78	86.9	41.6	354	1.88	2.85	0.16	0.47	0.05	Negative	negative	negative
2020	Wet Season	1992-04-29	28	M	14	4.73	4.34	95.1	41.3	248	1.83	2.16	0.57	0.12	0.05	Negative	negative	negative
2020	Dry Season	1991-03-14	29	M	11	4.15	3	81.5	43.6	247	1.83	1.69	0.55	0.04	0.04	Negative	negative	negative
2020	Dry Season	1995-04-22	25	M	11	4.45	5.49	83.4	45.8	230	1.79	2.02	0.52	0.08	0.04	Negative	negative	negative
2020	Dry Season	1981-07-31	38	M	13.2	5.01	4.46	89.5	39.9	249	1.78	2.77	0.29	0.13	0.04	Negative	negative	negative
2020	Dry Season	1994-04-11	25	F	12.1	4.95	4.4	84	37	336	1.74	2.44	0.42	0.29	0.06	Negative	negative	negative
2020	Wet Season	1987-06-14	33	F	12.1	4.18	4.4	82.9	36.5	309	1.71	1.93	0.31	0.2	0.03	Negative	negative	negative
2020	Dry Season	1994-02-06	26	M	12	4.13	4.99	93.3	46.6	186	1.67	1.93	0.3	0.14	0.09	Negative	negative	negative
2020	Dry Season	1989-05-08	30	M	12	3.56	3	84.1	46.9	184	1.66	1.45	0.26	0.17	0.02	Negative	negative	negative
2020	Dry Season	1992-09-12	27	F	13.7	4.41	4.61	89.7	41.3	287	1.47	2.24	0.48	0.16	0.06	Negative	negative	negative
2020	Wet Season	1994-05-30	26	M	13.9	3.42	4.87	85.1	41.4	262	1.43	1.56	0.38	0.03	0.02	Negative	negative	negative
2020	Dry Season	1982-11-11	37	M	14.9	4.11	3.3	86.9	44.8	199	1.32	2.07	0.29	0.39	0.04	Negative	negative	negative
2021	Wet Season	1994-11-20	26	F	11.2	11.71	4.27	82	35	437		2.12	0.35	0.01	0.04	Negative	negative	negative
2021	Wet Season	1988-09-19	32	F	10.5	9.3	3.57	75.6	27	274		0.9	0.3			Negative	negative	negative
2021	Wet Season	1998-01-13	23	F	13.7	10.24	4.99	83.9	41.7	228	6.94	2.38	0.78	0.09	0.05	Negative	negative	negative
2021	Dry Season	1997-02-24	24	F	8.4	11.07	3.98	69.4	27.6	305	6.55	3.5	0.62	0.37	0.03	Negative	negative	negative
2021	Wet Season	1997-06-05	24	F	10	9.16	3.18	90.6	28.8	272	6.44	2.07	0.5	0.13	0.02	Negative	negative	negative
2021	Wet Season	1995-05-30	26	F	11.8	8.47	3.7	95.9	35.4	284	5.8	2.04	0.47	0.14	0.02	Negative	negative	negative
2021	Dry Season	1972-11-06	48	M	15.2	11.37	4.9	93.5	45.8	279	5.77	4.68	0.59	0.28	0.05	Negative	negative	negative
2021	Dry Season	1981-10-14	39	M	13.9	8.85	5.31	80.7	42.8	221	5.4	2.43	0.25	0.67	0.1	Negative	negative	negative
2021	Wet Season	1991-07-10	29	F	11.1	9.3	3.91	86.2	33.7	187	5.29	2.68	1.03	0.23	0.07	Negative	negative	negative
2021	Wet Season	1958-02-07	63	M	11.4	7.2	4.98	76.9	38.3	138	5	2.6	0.5			Negative	negative	negative
2021	Wet Season	1991-04-26	30	F	11.5	7.3	4.2	81.9	34.4	304	4.6	2.1	0.6			Negative	negative	negative
2021	Wet Season	1995-12-20	25	F	11.5	6.8	4.07	83	33.8	294	4.6	1.6	0.6			Negative	negative	negative
2021	Wet Season	2000-03-14	21	F	12.3	7.4	4	77.2	30.9	203	4.6	2.2	0.6			Negative	negative	negative
2021	Wet Season	1997-06-20	24	F	12.8	7.18	4.48	87.9	39.4	334	4.54	1.9	0.49	0.15	0.1	Negative	negative	negative
2021	Wet Season	1994-06-13	27	F	12	7.7	4.25	83.1	35.3	239	4.53	2.45	0.58	0.11	0.03	Negative	negative	negative
2021	Dry Season	1997-09-06	24	F	12	7.6	4.83	78.7	38	310	4.3	2.6	0.7			Negative	negative	negative
2021	Wet Season	1989-08-26	31	F	12.6	7.51	4.47	85.6	38.3	366	4.21	2.76	0.27	0.21	0.06	Negative	negative	negative
2021	Wet Season	1996-11-09	24	F	11.5	5.8	4.26	80.8	34.4	361	4.2	1.2	0.4			Negative	negative	negative
2021	Wet Season	1997-10-03	23	F	11.5	5.8	4.02	77.3	31.1	248	4.2	1.2	0.4			Negative	negative	negative
2021	Dry Season	1994-10-03	26	F	12.9	7.56	4.33	87.6	37.9	234	4.1	2.84	0.42	0.14	0.06	Negative	negative	negative
2021	Dry Season	1997-04-12	23	M	16.7	6.72	5.37	92.8	49.8	282	4.09	1.85	0.59	0.12	0.07	Negative	negative	negative
2021	Dry Season	1994-10-18	27	M	15	7.55	5.13	87.7	45	219	3.97	2.6	0.56	0.38	0.04	Negative	negative	negative
2021	Wet Season	1989-12-24	31	F	14.2	7.54	4.99	86.5	43.2	362	3.92	2.99	0.43	0.11	0.09	Negative	negative	negative
2021	Dry Season	1983-04-10	37	F	12.6	7.58	4.38	84.9	37.2	239	3.9	2.96	0.49	0.2	0.03	Negative	negative	negative
2021	Wet Season	1994-07-22	27	M	16	5.7	5.52	72.4	40	251	3.9	2.1	0.4			Negative	negative	negative
2021	Wet Season	1988-02-23	33	M	13.5	6.1	4.6	85.7	39.5	291	3.9	1.8	0.4			Negative	negative	negative
2021	Dry Season	1980-11-28	40	F	14.2	7.8	3	92.3	42.7	309	3.83	3.06	0.51	0.37	0.03	Negative	negative	negative
2021	Wet Season	1994-05-11	27	F	13.3	7.22	4.7	87.2	41	264	3.81	2.75	0.4	0.14	0.12	Negative	negative	negative
2021	Wet Season	1975-03-05	46	F	13.3	6.6	4.67	84.1	39.3	206	3.8	2.3	0.5			Negative	negative	negative
2021	Dry Season	2000-01-23	21	M	15.3	6.72	3.4	83	46	371	3.76	2.34	0.3	0.28	0.04	Negative	negative	negative
2021	Wet Season	1996-09-05	24	M	11	6.3	5.12	88.6	45.3	209	3.74	2.15	0.17	0.22	0.02	Negative	negative	negative
2021	Dry Season	1997-08-27	23	M	11	5.94	4.58	93.1	42.6	258	3.72	1.45	0.55	0.15	0.07	Negative	negative	negative
2021	Wet Season	1993-06-16	28	M	9.9	5	6.31	70.1	44.3	151	3.7	0.9	0.4			Negative	negative	negative
2021	Dry Season	2001-12-09	19	F	11	8.06	4.29	79.3	34	456	3.68	3.43	0.68	0.2	0.07	Negative	negative	negative
2021	Wet Season	1980-11-28	40	F	13.8	7.24	4.6	90.8	41.8	291	3.64	3.11	0.2	0.25	0.04	Negative	negative	negative
2021	Wet Season	1994-08-01	27	F	12.8	8.57	4.43	89.6	39.7	243	3.61	3.86	0.75	0.3	0.05	Negative	negative	negative
2021	Wet Season	1995-09-25	25	M	14.3	6	5.49	79.8	43.8	175	3.6	1.9	0.5			Negative	negative	negative
2021	Wet Season	1999-01-22	22	M	14.6	5.1	5.37	78.5	42.1	216	3.6	1.1	0.4			Negative	negative	negative
2021	Wet Season	1998-07-18	23	F	11.5	6.5	4.28	80.3	34.3	248	3.5	2.4	0.6			Negative	negative	negative
2021	Wet Season	1999-09-05	21	M	15.1	6.33	5.15	89	45.8	282	3.49	2.48	0.19	0.09	0.08	Negative	negative	negative
2021	Dry Season	1992-02-26	29	F	12.6	5.91	3.96	92.9	36.8	232	3.43	1.88	0.45	0.1	0.05	Negative	negative	negative
2021	Wet Season	1984-08-31	37	F	10.5	7.2	4.57	74.8	34.2	317	3.41	2.74	0.72	0.26	0.07	Negative	negative	negative
2021	Wet Season	1992-12-07	28	M		3.8	4.99	85.6	42.7	263	3.4	5.1				Negative	negative	negative
2021	Dry Season	1988-12-19	32	M	11	6.58	5.3	84.1	44.6	215	3.36	2.59	0.22	0.38	0.03	Negative	negative	negative
2021	Wet Season	1985-05-27	36	F	12.2	5.88	3.91	94.4	36.9	268	3.31	1.98	0.47	0.1	0.02	Negative	negative	negative
2021	Wet Season	1966-08-17	55	F	14.4	8.5	3	81.5	42.8	280	3.3	4.6	0.6			Negative	negative	negative
2021	Wet Season	1998-05-22	23	F	11.1	9	5.01	67.3	33.7	408	3.27	4.68	0.67	0.34	0.04	Negative	negative	negative
2021	Dry Season	1993-04-02	28	F	11.2	6.58	3.58	93.3	33.4	224	3.27	1.99	0.33	0.93	0.06	Negative	negative	negative
2021	Wet Season	1990-01-01	31	F	13.3	6.8	4.48	90.6	40.6	316	3.23	2.92	0.5	0.11	0.04	Negative	negative	negative
2021	Dry Season	1993-05-10	28	M	14	6.52	6.39	68.2	43.6	280	3.21	2.35	0.53	0.41	0.02	Negative	negative	negative
2021	Wet Season	1997-10-22	23	F	11.7	6.7	3.89	75.4	29.3	170	3.2	2.9	0.6			Negative	negative	negative
2021	Wet Season	1997-07-10	24	F	12.2	5.4	4.28	86.2	36.9	209	3.2	1.7	0.5			Negative	negative	negative
2021	Dry Season	1997-03-16	24	F	12.5	6.53	4.3	87.2	37.5	325	3.18	2.06	0.59	0.64	0.06	Negative	negative	negative
2021	Wet Season	1996-09-26	24	F	11.5	6.46	4.26	81.1	34.5	302	3.14	3.05	0.16	0.08	0.03	Negative	negative	negative
2021	Dry Season	1998-05-20	22	M	12.4	6.78	5.26	89.1	46.9	279	3.13	2.89	0.58	0.17	0.01	Negative	negative	negative
2021	Dry Season	1985-12-05	36	M	13	6.64	5.79	78.6	45.5	299	3.12	2.72	0.64	0.11	0.05	Negative	negative	negative
2021	Wet Season	1986-10-20	35	M	13.9	6.43	4.7	86.6	40.7	209	3.09	2.64	0.43	0.25	0.02	Negative	negative	negative
2021	Dry Season	1995-03-22	26	M	15	5.5	4.83	91.3	44.1	309	3.05	1.7	0.53	0.19	0.03	Negative	negative	negative
2021	Dry Season	1989-12-25	31	M	14.2	5.17	3.6	86.6	43	173	3.03	1.85	0.2	0.07	0.02	Negative	negative	negative
2021	Wet Season	1969-11-11	51	M	13.8	4.9	4.54	89.9	40.8	201	3	1.6	0.3			Negative	negative	negative
2021	Wet Season	1993-06-22	28	M	12.3	5.4	4.95	74.7	37	274	3	2.1	0.3			Negative	negative	negative
2021	Dry Season	1993-01-16	28	F	12.4	5.76	4.22	88.6	37.4	283	2.99	2.37	0.28	0.09	0.03	Negative	negative	negative
2021	Dry Season	1977-10-05	43	M	14	6.77	3	78.4	45.2	212	2.97	3.09	0.43	0.19	0.09	Negative	negative	negative
2021	Wet Season	1993-12-12	27	M	11	6.28	3.9	83.3	46.8	326	2.96	2.73	0.43	0.12	0.04	Negative	negative	negative
2021	Wet Season	1989-02-06	32	M	15	6.55	5.33	84.9	45.2	212	2.94	2.92	0.4	0.2	0.09	Negative	negative	negative
2021	Wet Season	1984-03-24	37	M	12.4	4.75	4.24	88.2	37.4	274	2.91	1.33	0.43	0.04	0.04	Negative	negative	negative
2021	Wet Season	1997-05-02	24	M	12.7	5.92	3.2	87	50.1	170	2.9	2.39	0.49	0.09	0.05	Negative	negative	negative
2021	Wet Season	1996-11-19	24	M	15.1	4.6	3.6	82.1	45.5	228	2.9	1.3	0.4			Negative	negative	negative
2021	Dry Season	1998-10-10	23	M	13.7	6.15	3.4	70.7	43.5	265	2.85	2.43	0.74	0.1	0.03	Negative	negative	negative
2021	Dry Season	1984-04-03	37	M	13.7	6.7	4.78	82.2	39.3	327	2.84	2.87	0.67	0.27	0.05	Negative	negative	negative
2021	Dry Season	1998-06-26	22	M	14.4	5.77	4.81	89.6	43.1	185	2.83	1.96	0.75	0.16	0.07	Negative	negative	negative
2021	Dry Season	1989-09-08	31	M	11	6.04	5.36	86.9	46.6	184	2.83	2.42	0.47	0.3	0.02	Negative	negative	negative
2021	Dry Season	1993-04-24	28	F	13.2	5.34	2.6	93.7	39.6	276	2.8	1.92	0.38	0.19	0.05	Negative	negative	negative
2021	Dry Season	1994-01-13	27	M	14.3	6.12	4.63	91.4	42.3	202	2.79	2.43	0.55	0.26	0.09	Negative	negative	negative
2021	Wet Season	1994-04-04	27	F	11	5.62	3.8	89.2	33.9	545	2.79	2.23	0.55	0.01	0.04	Negative	negative	negative
2021	Dry Season	1997-04-23	23	M	11	5.43	4	82.3	46.2	175	2.78	1.99	0.47	0.11	0.08	Negative	negative	negative
2021	Wet Season	1984-04-22	37	M	12	6.59	5.76	90.9	52.3	214	2.77	3.19	0.38	0.23	0.02	Negative	negative	negative
2021	Dry Season	1994-11-10	26	M	12.4	5.66	3	84.2	52.2	215	2.71	2.17	0.57	0.15	0.06	Negative	negative	negative
2021	Wet Season	1994-07-09	27	M	14.5	5.5	5.04	84.8	42.8	193	2.7	2.2	0.6			Negative	negative	negative
2021	Dry Season	1997-02-06	24	M	13.2	5.73	4.91	82	40.2	160	2.7	2.15	0.52	0.32	0.04	Negative	negative	negative
2021	Dry Season	1988-01-10	33	M	12.9	5.52	4.82	88.2	42.5	254	2.7	1.97	0.52	0.25	0.08	Negative	negative	negative
2021	Wet Season	1980-03-18	41	M	9.9	5.3	4.91	76.5	37.6	227	2.7	2.1	0.5			Negative	negative	negative
2021	Dry Season	1981-02-21	40	M	14.6	4.93	5.28	84.1	44.4	246	2.7	1.67	0.49	0.05	0.02	Negative	negative	negative
2021	Wet Season	1999-10-14	21	F		4.4	4.16	76	31.6	247	2.7	1.3	0.4			Negative	negative	negative
2021	Dry Season	1997-06-21	23	F	11	4.84	4.57	75.9	34.7	286	2.67	1.41	0.66	0.06	0.04	Negative	negative	negative
2021	Wet Season	1992-09-23	28	M	11.8	5.51	4.96	91.9	45.5	256	2.67	2.5	0.3	0.02	0.02	Negative	negative	negative
2021	Dry Season	1992-05-12	29	M	14.5	5.05	4.79	90	43.1	264	2.65	1.65	0.53	0.11	0.11	Negative	negative	negative
2021	Wet Season	1992-01-02	29	F	12.4	6.65	4.68	82.3	38.5	296	2.65	3.34	0.48	0.09	0.09	Negative	negative	negative
2021	Dry Season	1984-05-22	36	M	13.8	4.97	4.55	88.7	40.4	244	2.65	1.57	0.42	0.28	0.05	Negative	negative	negative
2021	Dry Season	1989-10-25	32	F	12.3	5.85	4.08	87	35.5	192	2.65	2.7	0.42	0.07	0.01	Negative	negative	negative
2021	Wet Season	1984-04-01	37	M	14.4	5.19	3.6	80.4	43.6	207	2.63	1.57	0.7	0.27	0.02	Negative	negative	negative
2021	Wet Season	1990-06-15	31	F	13.7	5.4	4.68	88.6	41.4	276	2.63	2.15	0.34	0.24	0.04	Negative	negative	negative
2021	Wet Season	1990-02-18	31	M	14.9	4.6	3.8	79.2	44.1	152	2.6	1.6	0.4			Negative	negative	negative
2021	Wet Season	1992-08-01	29	F	12.2	6.6	3.96	88.6	35.1	288	2.6	2				Negative	negative	negative
2021	Dry Season	1990-02-06	31	M	13.7	7.3	4.38	89	39	219	2.59	3.64	0.82	0.19	0.06	Negative	negative	negative
2021	Wet Season	1968-06-06	53	M	15.8	5.09	3.9	86.3	48.6	203	2.59	1.94	0.49	0.03	0.04	Negative	negative	negative
2021	Wet Season	1973-06-05	48	M	14.3	5.37	4.47	89.9	40.2	316	2.59	2.05	0.45	0.26	0.02	Negative	negative	negative
2021	Wet Season	1986-07-30	35	M	11	5.77	3.3	85	45.3	270	2.57	2.53	0.57	0.06	0.04	Negative	negative	negative
2021	Wet Season	1969-01-13	52	M	14.6	5.75	5.12	86.7	44.4	255	2.57	2.6	0.45	0.1	0.03	Negative	negative	negative
2021	Dry Season	1996-02-17	25	M	14.6	4.76	5.95	79.8	47.5	240	2.55	1.61	0.51	0.04	0.05	Negative	negative	negative
2021	Dry Season	1993-03-17	27	M	15.2	5.82	5.71	79	45.1	242	2.55	2.73	0.42	0.06	0.06	Negative	negative	negative
2021	Dry Season	1988-12-05	32	M	13.5	4.75	5.86	72.9	42.7	259	2.55	1.66	0.4	0.12	0.02	Negative	negative	negative
2021	Wet Season	1979-10-15	41	M	9	4.71	4.61	96.5	44.5	216	2.51	1.66	0.41	0.1	0.03	Negative	negative	negative
2021	Wet Season	1996-09-16	24	F	11.3	5.5	4.1	81.8	33.5	237	2.5	2.4	0.6			Negative	negative	negative
2021	Dry Season	1996-07-31	24	F	13.4	6.54	2.9	88.4	40.8	202	2.47	3.26	0.66	0.12	0.03	Negative	negative	negative
2021	Wet Season	1998-06-08	23	M	8.4	6.2	5.13	86.5	44.4	198	2.47	3.08	0.44	0.16	0.05	Negative	negative	negative
2021	Wet Season	1992-05-14	29	M	17	5.18	5.24	93.5	49	269	2.47	2.06	0.42	0.17	0.06	Negative	negative	negative
2021	Dry Season	1996-10-29	24	M	11	5.47	5.4	92.8	50.1	180	2.46	2.32	0.39	0.28	0.02	Negative	negative	negative
2021	Wet Season	1994-01-06	27	F	12.7	5.25	4.11	93.1	38.3	325	2.46	2.42	0.31	0.05	0.01	Negative	negative	negative
2021	Wet Season	1996-04-27	25	M	11	5.79	5.79	88	51	256	2.44	2.59	0.25	0.47	0.04	Negative	negative	negative
2021	Dry Season	1979-10-12	41	M	16	5.32	5.4	88.3	47.7	212	2.43	2.19	0.56	0.11	0.03	Negative	negative	negative
2021	Wet Season	1996-10-09	24	F	13.8	5.2	5.1	81.2	41.5	278	2.4	2.3	0.5			Negative	negative	negative
2021	Wet Season	1996-10-01	24	M	14.7	5.57	4.84	91.1	44.1	266	2.35	2.27	0.46	0.43	0.06	Negative	negative	negative
2021	Wet Season	1993-05-01	28	M	15.4	4.91	5.1	87.6	44.7	224	2.26	1.78	0.45	0.35	0.07	Negative	negative	negative
2021	Wet Season	1989-01-14	32	M	14	5.26	5.36	80.1	42.9	184	2.25	2.51	0.36	0.13	0.01	Negative	negative	negative
2021	Dry Season	1998-10-28	23	M	13.5	4.89	4.58	84.1	38.5	253	2.24	2.13	0.42	0.07	0.03	Negative	negative	negative
2021	Dry Season	1980-05-05	40	M	13.9	4.37	4.89	83.5	40.8	222	2.22	1.63	0.3	0.16	0.06	Negative	negative	negative
2021	Wet Season	2000-10-05	21	M	15.7	6.78	3.5	80.5	44.2	248	2.21	2.06	0.47	1	0.03	Negative	negative	negative
2021	Wet Season	1999-01-06	22	M	14.8	5.42	3.4	76.9	41.7	192	2.2	1.83	0.64	0.67	0.08	Negative	negative	negative
2021	Dry Season	1995-10-16	26	F	11.1	5.04	4.15	81.4	33.8	253	2.2	2.02	0.58	0.19	0.05	Negative	negative	negative
2021	Wet Season	1982-07-16	39	M	13.7	5.17	5	81.7	40.9	305	2.19	2.34	0.47	0.13	0.04	Negative	negative	negative
2021	Dry Season	1989-02-17	32	M	14.7	4.03	4.63	93.6	43.3	220	2.18	1.37	0.39	0.07	0.02	Negative	negative	negative
2021	Wet Season	1993-12-13	27	M	14.4	4.78	3.6	82.9	42.8	240	2.17	1.98	0.35	0.25	0.03	Negative	negative	negative
2021	Dry Season	1996-12-04	24	M	16	4.04	5.37	90	48.4	281	2.17	1.4	0.35	0.1	0.02	Negative	negative	negative
2021	Dry Season	1989-08-21	31	M	13.9	4.9	5.2	80.8	42	174	2.16	2.22	0.23	0.28	0.01	Negative	negative	negative
2021	Wet Season	1997-12-22	23	M	15	5.33	5.73	79.2	45.4	349	2.15	2.53	0.38	0.24	0.03	Negative	negative	negative
2021	Dry Season	1995-04-26	26	M	14.2	4.77	5.06	80.8	40.9	284	2.15	2	0.38	0.2	0.04	Negative	negative	negative
2021	Dry Season	1974-10-12	46	M	12	5.78	5.27	90.2	47.6	178	2.13	2.42	0.69	0.45	0.09	Negative	negative	negative
2021	Wet Season	1979-08-28	42	M	16.4	4.47	5.59	86.4	48.3	147	2.13	1.75	0.44	0.11	0.04	Negative	negative	negative
2021	Wet Season	1972-01-21	49	M	13.3	4.43	4.68	85.5	40	266	2.12	1.67	0.46	0.14	0.04	Negative	negative	negative
2021	Wet Season	1984-08-05	37	M	14.2	5.2	5.37	79	42.9	200	2.1	2.6	0.5			Negative	negative	negative
2021	Wet Season	1979-12-14	41	M	11	4.8	5.74	72.9	41.9	164	2.1	2.2	0.5			Negative	negative	negative
2021	Wet Season	1993-02-18	28	M	14	4.17	5.12	84	43	186	2.1	1.48	0.47	0.08	0.04	Negative	negative	negative
2021	Wet Season	1989-08-12	31	M	10.7	3.7	3.82	78.1	29.9	126	2.1	1.2	0.4			Negative	negative	negative
2021	Wet Season	1994-04-06	27	M	14.7	4.81	4.89	92.8	45.4	217	2.1	2.16	0.26	0.18	0.11	Negative	negative	negative
2021	Dry Season	1979-01-27	42	M	14.9	4.52	5.42	83	45	234	2.1	2.02	0.22	0.15	0.03	Negative	negative	negative
2021	Wet Season	1994-02-10	27	F	12.2	4.95	4.17	88.2	36.8	354	2.09	2.16	0.59	0.09	0.02	Negative	negative	negative
2021	Dry Season	1997-08-29	23	F	11.3	5.53	4.15	83.5	34.7	227	2.09	2.83	0.43	0.14	0.04	Negative	negative	negative
2021	Dry Season	1991-10-05	29	M	15	5.01	5.04	91	45.8	282	2.07	2.12	0.51	0.29	0.02	Negative	negative	negative
2021	Dry Season	1997-03-28	24	F	11.5	4.25	3.2	73.8	34.4	233	2.06	1.67	0.37	0.13	0.02	Negative	negative	negative
2021	Dry Season	1974-06-17	46	M	14.2	4.84	3.1	87.2	43	325	2.06	2.28	0.32	0.17	0.01	Negative	negative	negative
2021	Dry Season	1989-12-25	31	M	12.3	5.07	5.28	86.2	45.5	206	2.03	2.45	0.46	0.11	0.02	Negative	negative	negative
2021	Wet Season	1988-10-01	32	M	13.9	4.99	4.63	91.7	42.4	273	2.02	2.01	0.58	0.36	0.02	Negative	negative	negative
2021	Dry Season	1996-03-23	25	F	12.4	4.24	4.32	86.8	37.5	289	2.02	1.87	0.32	0.01	0.02	Negative	negative	negative
2021	Wet Season	1991-02-05	30	M	14.6	4.3	5.14	74.1	38.1	329	2	1.8	0.5			Negative	negative	negative
2021	Wet Season	1994-07-28	27	M	13.8	5.1	5.11	76.6	39	90	2	2.7	0.4			Negative	negative	negative
2021	Dry Season	1981-10-10	40	F	11.4	3.9	5.23	65.9	34.5	229	2	1.6	0.3			Negative	negative	negative
2021	Dry Season	1996-04-19	25	M	12	5.85	3.7	95.8	47	246	1.98	2.31	0.34	1.18	0.04	Negative	negative	negative
2021	Dry Season	1993-04-12	28	M	12.8	3.9	5.38	87.1	46.9	258	1.97	1.45	0.36	0.07	0.05	Negative	negative	negative
2021	Wet Season	1988-08-23	33	M	15.1	5.03	5.23	83.4	43.6	316	1.96	2.11	0.64	0.27	0.05	Negative	negative	negative
2021	Dry Season	1989-05-15	32	F	13.7	4.78	4.78	87.7	41.9	255	1.96	2.24	0.5	0.05	0.03	Negative	negative	negative
2021	Dry Season	2000-06-06	21	M	13	4.93	4.1	82	45.9	213	1.92	1.77	0.64	0.57	0.03	Negative	negative	negative
2021	Dry Season	1985-01-01	36	M	13	3.7	4.5	89.7	45.6	159	1.9	1.4	0.4			Negative	negative	negative
2021	Dry Season	1984-07-08	36	M	11	4.67	3.5	91.6	47	265	1.88	2.28	0.42	0.07	0.02	Negative	negative	negative
2021	Wet Season	1997-12-07	23	F	13.3	4.16	4.72	87	41.1	271	1.84	1.88	0.36	0.06	0.02	Negative	negative	negative
2021	Wet Season	1988-10-09	32	M	14.5	4.69	5.04	88	44.4	202	1.81	2.41	0.3	0.15	0.02	Negative	negative	negative
2021	Wet Season	1996-05-06	25	F	13.5	5.17	4.45	90.5	40.3	273	1.8	2.53	0.44	0.36	0.04	Negative	negative	negative
2021	Dry Season	1979-12-11	41	M	8.8	7	3.37	79.6	26.8	232	1.79	3.95	0.91	0.27	0.08	Negative	negative	negative
2021	Dry Season	1972-09-29	49	M	11	4.19	5.7	83.9	47.8	265	1.78	1.94	0.38	0.06	0.03	Negative	negative	negative
2021	Dry Season	1996-01-06	25	M	14.7	4.77	3.6	80.4	43.1	239	1.77	2.44	0.45	0.06	0.05	Negative	negative	negative
2021	Dry Season	1993-09-15	27	M	16.1	3.79	5.88	81	47.6	235	1.76	1.52	0.44	0.05	0.02	Negative	negative	negative
2021	Wet Season	1980-07-12	41	M	16.1	4.33	5.69	83.1	47.3	230	1.75	1.9	0.45	0.16	0.07	Negative	negative	negative
2021	Dry Season	1987-04-02	33	M	13	4.28	3.5	74.5	39.6	191	1.75	2.03	0.37	0.11	0.02	Negative	negative	negative
2021	Wet Season	1996-10-30	24	M	13.3	4.04	5.14	78.8	40.5	277	1.71	1.64	0.47	0.18	0.04	Negative	negative	negative
2021	Wet Season	1994-10-09	26	F		4.2	4.13	82.3	34	304	1.7	2.2	0.3			Negative	negative	negative
2021	Wet Season	1996-05-20	25	M	10.4	4.59	3.7	64.1	33.4	335	1.69	2.33	0.37	0.17	0.03	Negative	negative	negative
2021	Wet Season	1994-08-20	27	M	12.3	4.22	5.23	86.6	45.3	320	1.68	1.98	0.51	0.02	0.03	Negative	negative	negative
2021	Dry Season	1986-09-05	34	M	12	3.57	5.18	88.6	45.9	200	1.66	1.3	0.5	0.08	0.03	Negative	negative	negative
2021	Dry Season	1992-10-18	28	M	16.3	4.8	5.12	94.4	48.4	181	1.63	2.55	0.26	0.34	0.02	Negative	negative	negative
2021	Wet Season	2001-10-24	19	F	9.8	4.49	3.85	80.9	31.1	304	1.61	2.39	0.43	0.04	0.02	Negative	negative	negative
2021	Dry Season	1998-03-07	22	M	13.5	4.36	4.76	83.8	39.9	230	1.61	2.23	0.38	0.1	0.04	Negative	negative	negative
2021	Wet Season	1984-08-20	37	M	13.7	6.96	4.27	90.6	38.7	247	1.6	4.66	0.5	0.16	0.04	Negative	negative	negative
2021	Dry Season	1995-04-05	26	M	12.3	5.61	5.06	91.6	46.3	273	1.6	3.25	0.48	0.25	0.03	Negative	negative	negative
2021	Wet Season	1997-02-27	24	M	14.6	3.6	4.35	87	37.8	270	1.6	1.6	0.4			Negative	negative	negative
2021	Dry Season	1992-07-15	29	M	11.9	3.09	5.86	80.9	47.4	186	1.6	1.05	0.34	0.07	0.03	Negative	negative	negative
2021	Wet Season	1983-11-06	37	M	14.8	3.26	4.98	88.2	43.9	202	1.59	1.41	0.14	0.1	0.02	Negative	negative	negative
2021	Dry Season	1988-06-01	33	F	13.1	5.13	4.55	89.2	40.6	284	1.56	2.19	0.87	0.46	0.05	Negative	negative	negative
2021	Wet Season	1992-11-29	28	M	14.5	3.51	4.8	92.4	44.4	216	1.56	1.66	0.22	0.04	0.03	Negative	negative	negative
2021	Dry Season	1989-11-25	31	M	13.8	4.6	5.54	76.9	42.6	225	1.55	2.62	0.32	0.08	0.03	Negative	negative	negative
2021	Dry Season	1993-12-05	27	F	12.3	4.59	3.97	90.4	35.9	273	1.54	2.44	0.38	0.19	0.04	Negative	negative	negative
2021	Wet Season	1989-01-04	32	M	13.7	3.47	4.54	91.7	41.7	201	1.54	1.65	0.25	0.01	0.02	Negative	negative	negative
2021	Wet Season	1971-10-20	50	F	12.8	4.55	4.7	92.1	43.3	268	1.52	2.35	0.42	0.21	0.05	Negative	negative	negative
2021	Wet Season	1991-08-25	29	M	12.5	4.01	5.86	87	50.9	235	1.43	2.16	0.3	0.1	0.02	Negative	negative	negative
2021	Dry Season	1996-03-11	25	M	12.3	4.5	5.24	85.6	44.9	238	1.4	2.49	0.47	0.11	0.03	Negative	negative	negative
2021	Wet Season	1983-08-17	38	M	12.9	4.5	4.76	82.1	38	238	1.4	2.7	0.4			Negative	negative	negative
2021	Wet Season	1992-08-25	28	M	13	3.52	5.3	91.1	48.2	177	1.34	1.84	0.24	0.06	0.04	Negative	negative	negative
2021	Dry Season	1992-05-19	28	M	12.3	4.12	5.07	85.2	43.2	226	1.31	2.2	0.33	0.23	0.05	Negative	negative	negative
2021	Dry Season	1990-10-31	30	M	16.4	2.44	3.2	92.4	48.8	198	1.19	0.89	0.25	0.08	0.03	Negative	negative	negative
2021	Dry Season	1997-01-03	24	M	14	3.93	5.28	83.1	43.9	245	1.1	2.42	0.29	0.09	0.03	Negative	negative	negative
2021	Dry Season	1987-01-08	34	M	12.8	2.82	3	80.4	47.6	177	0.68	1.69	0.26	0.16	0.03	Negative	negative	negative
2021	Dry Season	1998-05-18	22	F	12.4											Negative	negative	negative
2021	Dry Season	1996-10-04	24	M	15.3											Negative	negative	negative
2021	Dry Season	1995-03-20	25	F	12.8											Negative	negative	negative
2021	Dry Season	1998-12-28	22	F	12		3.1									Negative	negative	negative
2021	Dry Season	1979-11-11	41	F	11.8											Negative	negative	negative
2021	Dry Season	1985-08-21	35	F	12.5											Negative	negative	negative
2021	Dry Season	1989-12-18	31	M	13.5											Negative	negative	negative
2021	Wet Season	1997-07-15	24	M	13.6											Negative	negative	negative
2021	Wet Season	1998-07-15	23	F	12.6		3.9									Negative	negative	negative
2021	Wet Season	1976-12-31	44	M	14.4											Negative	negative	negative
2021	Wet Season	1977-01-03	44	M	14.8											Negative	negative	negative
2022	Dry Season	1953-12-02	69	F	11.9	11.78	3.85	95.3	36.7	137		1.41		0.02	0.03	Negative	negative	negative
2022	Dry Season	1996-09-26	25	M	13.6	11.47	5.07	87	44.1	342		2.17	0.95	0.19	0.07	Negative	negative	negative
2022	Wet Season	1994-04-20	28	F	14.1	9.38	5.41	83	44.9	392	6.89	2.08	0.35	0.03	0.03	Negative	negative	negative
2022	Wet Season	1953-12-02	68	F	11.5	9.27	3.59	96.7	34.7	152	6.44	1.48		0.01	0.01	Negative	negative	negative
2022	Dry Season	1994-11-01	28	M	14.5	8.34	4.86	86.6	42.1	148	6.16	1.41	0.69	0.06	0.02	Negative	negative	negative
2022	Wet Season	1995-10-17	27	F	13.7	9.69	4.97	83.9	41.7	359	5.52	3.33	0.63	0.17	0.04	Negative	negative	negative
2022	Wet Season	1994-09-18	27	M	15.6	7.65	5.18	84.4	43.7	247	5.46	1.33	0.74	0.08	0.04	Negative	negative	negative
2022	Wet Season	1996-03-17	26	M	9.8	7.91	3.55	89.6	31.8	471	5.15	1.96	0.67	0.06	0.07	Negative	negative	negative
2022	Wet Season	1998-07-23	23	F	13.3	7.61	4.43	85.1	37.7	363	5.13	1.77	0.51	0.14	0.06	Negative	negative	negative
2022	Dry Season	1993-07-23	28	F	11.2	7.83	3.84	85.4	32.8	297	5.09	2.05	0.49	0.16	0.04	Negative	negative	negative
2022	Dry Season	1993-08-04	28	M	16.5	7.18	6.1	81.5	49.7	197	5.02	1.61	0.5	0.02	0.03	Negative	negative	negative
2022	Wet Season	1990-09-27	31	M	14.9	8.89	4.94	89.1	44	315	5.01	2.73	0.89	0.18	0.08	Negative	negative	negative
2022	Wet Season	1988-08-06	33	F	13.4	7.93	4.72	78.6	37.1	325	4.83	1.92	0.96	0.14	0.08	Negative	negative	negative
2022	Wet Season	1993-05-01	29	M	15.4	8.13	5.09	88.6	45.1	221	4.63	2.7	0.53	0.18	0.09	Negative	negative	negative
2022	Dry Season	1995-03-14	27	M	14.2	7.52	4.71	90.4	42.6	401	4.62	2.23	0.46	0.19	0.02	Negative	negative	negative
2022	Dry Season	1996-05-11	26	F	12.7	8.71	4.67	82.7	38.6	313	4.54	3.04	0.82	0.26	0.05	Negative	negative	negative
2022	Wet Season	1981-04-19	41	F	11.8	8.23	3.47	100.6	34.9	332	4.54	2.92	0.61	0.11	0.05	Negative	negative	negative
2022	Dry Season	1993-06-23	28	M	15.2	7.4	5.62	81.9	46	273	4.46	1.74	0.7	0.44	0.06	Negative	negative	negative
2022	Dry Season	1996-08-28	25	M	16.1	7.87	5.53	89	49.2	278	4.14	2.82	0.69	0.19	0.03	Negative	negative	negative
2022	Wet Season	1996-10-12	25	F	13.1	7.4	4.56	86	39.2	294	4.03	2.65	0.62	0.08	0.02	Negative	negative	negative
2022	Wet Season	1993-01-21	29	F	12.1	7.59	3.96	89.1	35.3	438	4.01	2.81	0.61	0.13	0.03	Negative	negative	negative
2022	Wet Season	1991-03-05	31	F	13.6	7.11	4.49	89.5	40.2	399	3.92	2.66	0.47	0.02	0.04	Negative	negative	negative
2022	Dry Season	1977-08-23	44	M	16.1	8.27	5.61	84	47.1	255	3.86	3.65	0.67	0.05	0.04	Negative	negative	negative
2022	Dry Season	1996-10-01	25	M	14	7.62	4.74	89.2	42.3	214	3.81	2.66	0.85	0.22	0.08	Negative	negative	negative
2022	Wet Season	1997-02-27	25	M	12.4	6.79	3.99	89.2	35.6	298	3.79	2.33	0.54	0.1	0.03	Negative	negative	negative
2022	Dry Season	1998-08-13	23	F	11.6	7.44	3.98	90.5	36	402	3.76	2.89	0.59	0.16	0.04	Negative	negative	negative
2022	Dry Season	1973-02-11	49	M	15.6	5.8	5.48	85.6	46.9	323	3.72	1.75	0.27	0.04	0.02	Negative	negative	negative
2022	Dry Season	1998-11-26	23	F	14	6.01	4.74	86.5	41	376	3.68	1.9	0.4	0.01	0.02	Negative	negative	negative
2022	Wet Season	1995-06-10	27	F	11.6	7.89	4.75	77.7	36.9	422	3.61	2.59	1.11	0.53	0.05	Negative	negative	negative
2022	Wet Season	1997-01-29	25	F	11.2	6.08	4.57	76.6	35	406	3.61	1.85	0.57	0.03	0.02	Negative	negative	negative
2022	Dry Season	1994-06-06	27	M	15.9	5.39	5.32	87	46.3	224	3.6	1.12	0.59	0.06	0.02	Negative	negative	negative
2022	Wet Season	1997-05-07	25	M	15.6	5.94	5.41	86.9	47	231	3.58	1.74	0.56	0.01	0.05	Negative	negative	negative
2022	Wet Season	1985-10-27	36	M	15.1	5.44	4.81	95	45.7	233	3.41	1.58	0.43	0.02	0	Negative	negative	negative
2022	Wet Season	1974-03-26	48	F	12.7	6.67	4	90.3	36.1	283	3.41	2.87	0.33	0.03	0.03	Negative	negative	negative
2022	Dry Season	1994-08-24	27	M	15.9	6.3	5.51	82.9	45.7	222	3.36	2.41	0.4	0.1	0.03	Negative	negative	negative
2022	Wet Season	1986-03-07	36	F	10.3	5.43	3.62	82.6	29.9	226	3.32	1.49	0.4	0.2	0.02	Negative	negative	negative
2022	Wet Season	1993-02-10	29	M	15.3	5.68	5.11	85.3	43.6	385	3.28	1.87	0.38	0.12	0.03	Negative	negative	negative
2022	Dry Season	1997-05-07	24	F	12.2	6.21	4.31	85.4	36.8	311	3.25	2.05	0.78	0.1	0.03	Negative	negative	negative
2022	Wet Season	1950-01-31	72	F	12.5	5	3.97	92.7	36.8	272	3.22	1.35	0.38	0.02	0.03	Negative	negative	negative
2022	Dry Season	1989-02-06	33	M	15.8	6.57	5.75	85	48.9	188	3.11	2.63	0.54	0.22	0.07	Negative	negative	negative
2022	Dry Season	1997-02-16	25	F	12.4	8.06	4.04	91.6	37	322	3.08	4.22	0.59	0.11	0.06	Negative	negative	negative
2022	Dry Season	1992-07-16	29	M	15.5	5.46	5.68	81	46	183	3.04	1.94	0.38	0.07	0.03	Negative	negative	negative
2022	Dry Season	1998-05-24	23	F	13.6	8.54	4.81	85	40.9	445	3	4.65	0.72	0.14	0.03	Negative	negative	negative
2022	Dry Season	1972-05-06	50	F	12	6.7	4.43	82.8	36.7	340	2.97	3.08	0.5	0.12	0.03	Negative	negative	negative
2022	Wet Season	2000-06-05	22	M	15.5	5.24	5.99	75.6	45.3	189	2.97	1.71	0.42	0.1	0.04	Negative	negative	negative
2022	Dry Season	1975-08-09	47	F	12.3	6.78	4.54	83.3	37.8	305	2.97	2.3	0.39	1.08	0.04	Negative	negative	negative
2022	Dry Season	1980-01-27	42	F	11.9	6.25	5.08	77.2	39.2	291	2.94	2.62	0.58	0.09	0.02	Negative	negative	negative
2022	Dry Season	1994-02-11	28	F	14.8	4.74	4.88	91.8	44.8	303	2.76	1.36	0.56	0.05	0.01	Negative	negative	negative
2022	Dry Season	1991-12-23	30	F	14.9	5.26	5.06	86.4	43.7	319	2.69	1.99	0.44	0.12	0.02	Negative	negative	negative
2022	Dry Season	1998-11-05	23	M	16.7	5.62	5.76	84.5	48.7	218	2.61	2.46	0.42	0.08	0.05	Negative	negative	negative
2022	Dry Season	1982-06-10	39	F	13.4	7.06	4.77	84.5	40.3	291	2.57	3.87	0.47	0.1	0.05	Negative	negative	negative
2022	Wet Season	1989-09-27	32	M	15.8	5.3	5.46	86.3	47.1	237	2.53	2.18	0.46	0.1	0.03	Negative	negative	negative
2022	Dry Season	1995-01-22	27	M	14.2	5.25	4.78	87.4	41.8	326	2.52	2.1	0.48	0.12	0.03	Negative	negative	negative
2022	Wet Season	1981-02-02	41	M	14.4	4.74	4.78	87	41.6	254	2.5	1.76	0.41	0.03	0.04	Negative	negative	negative
2022	Wet Season	1996-09-10	25	F	13.3	6.63	4.69	85.5	40.1	255	2.48	3.38	0.55	0.17	0.05	Negative	negative	negative
2022	Dry Season	2000-01-18	22	M	14	6.7	4.2	97.9	41.1	298	2.48	3.25	0.42	0.49	0.06	Negative	negative	negative
2022	Wet Season	1997-01-07	25	F	12.2	5.42	4.1	90.2	37	321	2.47	2.36	0.46	0.11	0.02	Negative	negative	negative
2022	Wet Season	1984-10-24	37	F	12.5	4.51	4.34	87.6	38	268	2.47	1.58	0.41	0.02	0.03	Negative	negative	negative
2022	Wet Season	1997-03-08	25	F	13.7	5.41	4.65	86.2	40.1	285	2.45	2.27	0.5	0.17	0.02	Negative	negative	negative
2022	Dry Season	1980-11-16	41	M	15.7	5.4	5.04	97	48.9	192	2.45	2.28	0.44	0.2	0.03	Negative	negative	negative
2022	Dry Season	1993-12-24	28	F	12.7	6.52	4.66	80	37.3	346	2.45	3.5	0.39	0.15	0.03	Negative	negative	negative
2022	Wet Season	1980-01-01	42	M	13.5	4.51	4.96	82.1	40.7	312	2.41	1.44	0.49	0.13	0.04	Negative	negative	negative
2022	Dry Season	1978-08-25	43	F	13.4	5.67	4.59	90	41.3	419	2.39	2.11	0.81	0.28	0.08	Negative	negative	negative
2022	Dry Season	1998-01-01	24	F	12.5	5.17	4.13	91	37.6	344	2.38	2.27	0.4	0.08	0.04	Negative	negative	negative
2022	Wet Season	1996-01-01	26	M	14.9	4.7	4.7	88.5	41.6	442	2.38	1.91	0.35	0.04	0.02	Negative	negative	negative
2022	Wet Season	1994-03-27	28	M	14.1	4.5	5.07	85.8	43.5	217	2.36	1.67	0.36	0.09	0.02	Negative	negative	negative
2022	Dry Season	1995-05-30	26	F	12.1	5.43	3.96	90.2	35.7	359	2.32	2.37	0.59	0.13	0.02	Negative	negative	negative
2022	Dry Season	1992-03-22	29	M	15.4	4.99	4.83	92.3	44.6	272	2.31	1.98	0.55	0.12	0.03	Negative	negative	negative
2022	Wet Season	1980-04-03	42	F	12.1	5.39	4.05	86.9	35.2	406	2.31	2.21	0.53	0.3	0.04	Negative	negative	negative
2022	Dry Season	1991-09-30	30	F	12.8	5.26	4.06	94.1	38.2	306	2.25	2.57	0.38	0.03	0.03	Negative	negative	negative
2022	Wet Season	1991-05-12	31	M	15	5.08	4.94	88.7	43.8	193	2.23	1.76	0.39	0.64	0.06	Negative	negative	negative
2022	Wet Season	1997-08-28	25	M	14.8	5.11	5.35	80.6	43.1	317	2.19	1.99	0.77	0.11	0.05	Negative	negative	negative
2022	Wet Season	1946-05-10	76	M	13.4	4.94	4.38	94.3	41.3	235	2.19	1.81	0.71	0.14	0.09	Negative	negative	negative
2022	Dry Season	1998-05-23	23	M	14.9	4.62	4.78	93.3	44.6	253	2.19	1.97	0.43	0.01	0.02	Negative	negative	negative
2022	Wet Season	2002-05-07	20	F	11.1	4.87	3.53	92.9	32.8	224	2.19	2.23	0.27	0.16	0.02	Negative	negative	negative
2022	Wet Season	1996-05-31	26	F	12.1	4.6	3.83	91.9	35.2	228	2.17	1.98	0.39	0.04	0.02	Negative	negative	negative
2022	Wet Season	1998-01-13	24	F	12	4.26	3.75	94.4	35.4	205	2.15	1.53	0.5	0.05	0.03	Negative	negative	negative
2022	Wet Season	1982-08-02	39	M	15	5.63	5.18	85.9	44.5	178	2.14	2.75	0.6	0.1	0.04	Negative	negative	negative
2022	Wet Season	1996-01-28	26	M	13.4	5.49	4.95	84	41.6	319	2.13	2.55	0.7	0.09	0.02	Negative	negative	negative
2022	Dry Season	1998-07-11	23	F	11.9	5.44	4.48	82.4	36.9	302	2.12	2.84	0.34	0.11	0.03	Negative	negative	negative
2022	Wet Season	2000-01-10	22	F	10.9	4.94	4.74	69.8	33.1	369	2.1	2.14	0.48	0.18	0.04	Negative	negative	negative
2022	Dry Season	1993-01-04	29	M	13.4	5.41	5.86	72.7	42.6	268	2.07	2.28	0.69	0.33	0.04	Negative	negative	negative
2022	Wet Season	1995-10-16	26	F	12	5.59	4.72	78.6	37.1	298	2.07	2.57	0.47	0.41	0.07	Negative	negative	negative
2022	Wet Season	1994-01-02	28	M	14.7	4.16	4.9	85.5	41.9	202	2.07	1.57	0.42	0.07	0.03	Negative	negative	negative
2022	Wet Season	1952-09-14	70	F	12.8	5.2	4.21	92.6	39	342	2.06	2.06	0.6	0.44	0.04	Negative	negative	negative
2022	Wet Season	1998-10-13	23	F	12	6.37	4.06	87.4	35.5	335	2.04	2.13	0.58	1.1	0.05	Negative	negative	negative
2022	Dry Season	1998-04-24	23	F	13.1	4.47	5.24	78.6	41.2	187	2.03	1.89	0.44	0.09	0.02	Negative	negative	negative
2022	Wet Season	1999-09-18	23	F	12.5	4.05	4.57	84	38.4	139	1.99	1.61	0.36	0.07	0.02	Negative	negative	negative
2022	Dry Season	1979-12-29	42	F	14.1	6.42	4.79	90.4	43.3	410	1.98	3.47	0.52	0.41	0.04	Negative	negative	negative
2022	Dry Season	1992-09-15	29	M	14.2	4.56	4.84	83.7	40.5	305	1.96	1.78	0.5	0.24	0.08	Negative	negative	negative
2022	Dry Season	1978-04-14	44	M	13	4.19	4.18	90.2	37.7	177	1.96	1.79	0.41	0.01	0.02	Negative	negative	negative
2022	Wet Season	1997-08-20	24	M	15.7	5.12	5.71	81.8	46.7	318	1.94	2.29	0.67	0.18	0.04	Negative	negative	negative
2022	Dry Season	1987-09-18	34	M	15.3	4.24	4.96	85.7	42.5	295	1.93	1.88	0.36	0.04	0.03	Negative	negative	negative
2022	Dry Season	1989-11-06	32	M	15.1	4.36	5.58	82.3	45.9	219	1.92	1.78	0.53	0.07	0.06	Negative	negative	negative
2022	Dry Season	1997-07-13	24	M	13.4	5.05	5.38	76	40.9	269	1.9	2.62	0.33	0.18	0.02	Negative	negative	negative
2022	Wet Season	1990-08-10	31	M	15.4	5.23	5.08	88.8	45.1	244	1.85	2.8	0.46	0.09	0.03	Negative	negative	negative
2022	Dry Season	1978-01-08	44	M	14.1	3.47	6.14	74.1	45.5	167	1.85	0.75	0.43	0.43	0.01	Negative	negative	negative
2022	Wet Season	1992-02-18	30	M	14.5	5.47	6.15	75.6	46.5	198	1.84	2.97	0.59	0.05	0.02	Negative	negative	negative
2022	Dry Season	1999-09-18	22	M	14	4.61	4.85	87	42.2	228	1.84	2.28	0.43	0.03	0.03	Negative	negative	negative
2022	Dry Season	1988-10-29	33	M	15	5.21	5.56	82.4	45.8	259	1.77	2.38	0.52	0.49	0.05	Negative	negative	negative
2022	Dry Season	1988-05-05	33	M	15.9	5.42	5.33	89.7	47.8	314	1.77	3.09	0.43	0.1	0.03	Negative	negative	negative
2022	Dry Season	1946-08-16	75	F	11.9	3.55	4	88	35.2	128	1.77	1.28	0.42	0.05	0.03	Negative	negative	negative
2022	Dry Season	1996-04-27	25	M	14.3	3.38	4.77	87.2	41.6	178	1.75	1.15	0.43	0.03	0.02	Negative	negative	negative
2022	Dry Season	1967-07-15	55	F	13.7	3.96	4.37	92	40.2	218	1.75	1.8	0.3	0.08	0.03	Negative	negative	negative
2022	Dry Season	1991-11-10	30	M	16.5	3.6	5.69	86.6	49.3	122	1.74	1.3	0.44	0.09	0.03	Negative	negative	negative
2022	Dry Season	1995-08-22	26	M	13.6	4.3	5.05	84.8	42.8	330	1.74	2.08	0.38	0.08	0.02	Negative	negative	negative
2022	Dry Season	1995-11-28	26	M	16.2	4.7	5.47	87.2	47.7	214	1.7	2.22	0.39	0.35	0.04	Negative	negative	negative
2022	Dry Season	1965-07-01	57	M	15.2	5.02	4.99	86.2	43	254	1.64	2.46	0.57	0.32	0.03	Negative	negative	negative
2022	Dry Season	1999-02-19	23	F	12.3	4.06	4.45	82.5	36.7	307	1.63	1.97	0.39	0.04	0.03	Negative	negative	negative
2022	Dry Season	1972-07-30	49	M	14.6	3.91	5.23	87.4	45.7	58	1.6	1.88	0.32	0.08	0.03	Negative	negative	negative
2022	Dry Season	1996-12-13	25	M	14.1	3.38	4.74	90.1	42.7	190	1.51	1.5	0.26	0.07	0.04	Negative	negative	negative
2022	Dry Season	1993-02-09	29	M	15.8	4.51	5.48	85.4	46.8	237	1.5	2.53	0.38	0.03	0.07	Negative	negative	negative
2022	Dry Season	1985-10-24	36	M	16.2	5.11	5.32	89.7	47.7	191	1.39	2.73	0.72	0.24	0.03	Negative	negative	negative
2022	Dry Season	1988-09-17	33	M	15.6	4.77	5.21	89.3	46.5	239	1.36	2.86	0.42	0.1	0.03	Negative	negative	negative
2022	Dry Season	1992-02-18	29	M	13.9	4.32	6	74.7	44.8	203	1.16	2.66	0.41	0.07	0.02	Negative	negative	negative
2022	Wet Season	1986-06-12	36	M	13	4.25	4.7	84.7	39.8	247	1.07	2.43	0.27	0.41	0.07	Negative	negative	negative
2022	Wet Season	1985-09-25	36	M	13.8	3.3	4.57	89.3	40.8	263	1	1.86	0.39	0.03	0.02	Negative	negative	negative
2022	Wet Season	1976-02-03	46	F	12.4	3.74	4.85	77.5	37.6	294	0.98	2.34	0.27	0.11	0.04	Negative	negative	negative
2022	Dry Season	1999-02-02	23	M	15.6	4.2	5.83	83.2	48.5	229	0.83	2.41	0.4	0.51	0.05	Negative	negative	negative
2022	Dry Season	1994-02-09	28	F	12.6
2022	Wet Season	1964-01-20	58	M	10.3

## Sheet: Biochem_Data
Diagnosis	Season	VisitDate	Year	Sex	age	Sodium	Potassium	UREA	Creatinine	AST	ALT	ALBUMIN	PROTSER	Globulin	Hepatitis B	Malaria Test	HIV
RME	Dry Season	21170.1	1957	M	34.7192	140.505	4.07031	2.87052		18.0324	17.2777	37.6581			Negative	Negative	Negative
SCREENING	Dry Season	21166	1957	M	34.7151	140.505	4.07014	2.86883	74.3546	18.0149	17.2693	37.6453	77.2155		Negative	Negative	Negative
HEADACHE	Dry Season	21149.7	1957	M	34.6984	140.507	4.0695	2.86207	74.3177	17.9447	17.2361	37.5942	77.2433		Negative	Negative	Negative
ROUTINE CHECK	Dry Season	21141.5	1957	M	34.6901	140.507	4.06918	2.85869	74.2993	17.9096	17.2195	37.5686	77.2573		Negative	Negative	Negative
ROUTINE	Dry Season	21125.2	1957	M	34.6735	140.509	4.06853	2.85194	74.2624	17.8395	17.1862	37.5175	77.2852		Negative	Negative	Negative
ROUTINE	Dry Season	21121.1	1957	M	34.6693	140.509	4.06837	2.85025	74.2532	17.822	17.1779	37.5047	77.2921		Negative	Negative	Negative
RME	Dry Season	21088.4	1957	F	34.6361	140.513	4.06708	2.83674	74.1794	17.6816	17.1115	37.4025	77.3479		Negative	Negative	Negative
HEADACHE	Dry Season	21059.8	1957	F	34.607	140.515	4.06595	2.82491	74.1148	17.5589	17.0533	37.313	77.3967		Negative	Negative	Negative
ROUTINE CHECK	Dry Season	21027.1	1957	F	34.5737	140.519	4.06466	2.8114	74.0411	17.4185	16.9868	37.2108	78		Negative	Negative	Negative
ROUTINE	Dry Season	21018.9	1957	M	34.5654	140.519	4.06433	2.80803	74.0226	17.3835	16.9702	37.1852	78		Negative	Negative	Negative
RME	Dry Season	21157.9	2016	M	34.7067	140.506	4.06982	2.86545	74.3362	17.9798	17.2527	37.6198	77.2294		Negative	Negative	Negative
RME	Dry Season	21161.9	2017	M	34.7109	140.505	4.06998	2.86714	74.3454	17.9973	17.261	37.6325	77.2224		Negative	Negative	Negative
RME	Dry Season	21076.1	2017	M	34.6236	140.514	4.06659	2.83167	74.1517	17.629	17.0865	37.3641	77.3688		Negative	Negative	Negative
ROUTINE CHECK	Dry Season	2018	2018	M	62	141.6	3.78			22	21	41	63	22	Negative	Negative	Negative
RME	Dry Season	2018	2018	M	25	147	4.6	3.6	76	18	31	47	74	27	Negative	Negative	Negative
RME	Dry Season	2018	2018	M	37	146	4.5	3.4	83	30	34	44	73	29	Negative	Negative	Negative
RME	Dry Season	2018	2018	F	30	142	4.2	3.4	60	35	40		76	31	Negative	Negative	Negative
SCREENING	Dry Season	2018	2018	M	43	143	4.5	4.3	110	25	28	43	74	31	Negative	Negative	Negative
HEADACHE	Dry Season	2018	2018	F	39	139	4.7	3.1	63	24	27	38	71	33	Negative	Negative	Negative
RME	Dry Season	2018	2018	M	38	141	4.7	3.1	82				80	34	Negative	Negative	Negative
RME	Dry Season	2018	2018	F	19	147	4.5	5.3	68	25	16		78	35	Negative	Negative	Negative
HEADACHE	Dry Season	2018	2018	M	41	143	3.4	5	91	22	32	44	79	35	Negative	Negative	Negative
SCREENING	Dry Season	2018	2018	F	40	140	4.9	3.7	62	22	21	39	74	35	Negative	Negative	Negative
HEADACHE	Dry Season	2018	2018	F	24	145	4.4	3.3	78	21	21	43	78	35	Negative	Negative	Negative
RME	Dry Season	2018	2018	M	49	140	4	2.2	102	29	35	45	81	36	Negative	Negative	Negative
HEADACHE	Dry Season	2018	2018	M	55	147	4.2	5.7	81	29		48	85	37	Negative	Negative	Negative
RME	Dry Season	2018	2018	F	24	139	4.8			15	16		78	37	Negative	Negative	Negative
HEADACHE	Dry Season	2018	2018	F	21	142	4.3	3.8	68.2	15	10	38	75	37	Negative	Negative	Negative
ROUTINE	Dry Season	2018	2018	M	27	143	4.53	4.3	75	29	36		74	42	Negative	Negative	Negative
RME	Dry Season	2018	2018	M	43	139	4.5	4.8	97	29			77		Negative	Negative	Negative
RME	Dry Season	2018	2018	M	43	140	4.4	4.9	74						Negative	Negative	Negative
HEADACHE	Dry Season	2018	2018	F	25	143.2	4.48	4.5	95						Negative	Negative	Negative
RME	Dry Season	2018	2018	F	28	140	4	4.5	50						Negative	Negative	Negative
RME	Dry Season	2018	2018	M	47	148	3.6	4.2	86						Negative	Negative	Negative
RME	Dry Season	2018	2018	F	32	140	4.6	4	61						Negative	Negative	Negative
RME	Dry Season	2018	2018	M	23			3.4	80						Negative	Negative	Negative
RME	Dry Season	2018	2018	F	54	143	4.4	3.4	66						Negative	Negative	Negative
HEADACHE	Dry Season	2018	2018	F	47	143	4.1	3.4	65						Negative	Negative	Negative
RME	Dry Season	2018	2018	F	38	142	4.3	3.4	47						Negative	Negative	Negative
RME	Dry Season	2018	2018	M	33	143	4.1	3.2	96						Negative	Negative	Negative
RME	Dry Season	2018	2018	M	28	143	4.2	3	106						Negative	Negative	Negative
HEADACHE	Dry Season	2018	2018	F	34	142.8	4.35	3	81						Negative	Negative	Negative
RME	Dry Season	2018	2018	F	19	140	3.3	3	54						Negative	Negative	Negative
RME	Dry Season	2018	2018	M	36		4.8	3							Negative	Negative	Negative
RME	Dry Season	2018	2018	M	37	141	4.1	2.9	75						Negative	Negative	Negative
RME	Dry Season	2018	2018	M	27	141	4.6	2.8	81						Negative	Negative	Negative
RME	Dry Season	2018	2018	F	22			2.8	67						Negative	Negative	Negative
RME	Dry Season	2018	2018	F	24	137	3.9	2.6	37						Negative	Negative	Negative
RME	Dry Season	2018	2018	F	30	137	4	2.3	56						Negative	Negative	Negative
RME	Dry Season	2018	2018	M	63	147	4.6	2.2	75						Negative	Negative	Negative
RME	Dry Season	2018	2018	F	23			2	47						Negative	Negative	Negative
RME	Dry Season	2018	2018	M	33	142	4.4	1.8	73						Negative	Negative	Negative
RME	Dry Season	2018	2018	F	40	145	4.3	1.8	57						Negative	Negative	Negative
RME	Dry Season	2018	2018	F	25	143	3.7	1.7	45						Negative	Negative	Negative
RME	Dry Season	2018	2018	M	30										Negative	Negative	Negative
RME	Dry Season	2018	2018	F	33										Negative	Negative	Negative
RME	Dry Season	43782	2019	M	24			4.8	77	17	16		62		Negative	Negative	Negative
ROUTINE CHECK	Dry Season	2019	2019	M	29	134	3.3			26	19	43	64	21	Negative	Negative	Negative
RME	Dry Season	43797	2019	M	30			4.4		38	24		70	24	Negative	Negative	Negative
RME	Dry Season	43782	2019	M	46			4.5	124	16	9		71	26	Negative	Negative	Negative
ROUTINE CHECK	Dry Season	2019	2019	F	18	140.4	3.87	3.3	63	21	22		66	27	Negative	Negative	Negative
RME	Dry Season	2019	2019	M	52	141.1	4.26	6.3	83	21	19	45	73	28	Negative	Negative	Negative
HEADACHE	Dry Season	2019	2019	F	44			2.3	61	17	13	45	73	28	Negative	Negative	Negative
RME	Dry Season	43790	2019	F	22			2.6	60	21	12		71	29	Negative	Negative	Negative
HEADACHE	Dry Season	2019	2019	F	25	141	4.1	3.1	61	16	14		76	30	Negative	Negative	Negative
RME	Dry Season	2019	2019	F	62	138	4	2.7	71	26	17		72	31	Negative	Negative	Negative
RME	Dry Season	2019	2019	F	29	138	4.3	2.9	43	18	27		74	31	Negative	Negative	Negative
RME	Dry Season	2019	2019	M	50					17			76	31	Negative	Negative	Negative
RME	Dry Season	43575	2019	M	29	142	4.2	2.4	91	28	39		76	32	Negative	Negative	Negative
ROUTINE CHECK	Dry Season	43577	2019	M	60	142.9	3.99			25	23	45	77	32	Negative	Negative	Negative
RME	Dry Season	43794	2019	M	25			3.3	97	18	14		75	32	Negative	Negative	Negative
HEADACHE	Dry Season	43576	2019	F	38	133	4.4	2.4	62				67	32	Negative	Negative	Negative
HEADACHE	Dry Season	43573	2019	F	41	141.4	3.99	3.7	59	32	37	41	74	33	Negative	Negative	Negative
RME	Dry Season	2019	2019	F	27	140	4.1	2.5	57	15	18	42	75	33	Negative	Negative	Negative
HEADACHE	Dry Season	2019	2019	F	37	146.4	4.07	4.5	73	28	28			34	Negative	Negative	Negative
RME	Dry Season	43790	2019	F	23			5	51	25	9		75	34	Negative	Negative	Negative
RME	Dry Season	2019	2019	M	33					23		44	78	34	Negative	Negative	Negative
SCREENING	Dry Season	43579	2019	M	31			2.1	80	28	21		77	35	Negative	Negative	Negative
RME	Dry Season	2019	2019	M	24	142	3.5	9.2	86	21	12		74	35	Negative	Negative	Negative
HEADACHE	Dry Season	2019	2019	F	49	140	3.7	3.5	64	19	19	39	73	35	Negative	Negative	Negative
RME	Dry Season	43790	2019	F	24			2.8	58	19	7		81	36	Negative	Negative	Negative
RME	Dry Season	2019	2019	F	46	142	4.3	3.6	62			43	80	37	Negative	Negative	Negative
HEADACHE	Dry Season	2019	2019	F	38	141.4	3.59	3.6	64	30	35		66	37	Negative	Negative	Negative
RME	Dry Season	43794	2019	M	41			4.3	128	26	24		81	37	Negative	Negative	Negative
RME	Dry Season	43783	2019	M	49			2.4	66	20	13		83	37	Negative	Negative	Negative
HEADACHE	Dry Season	43572	2019	M	41	138.1	4.42	5.8	107			39	77	38	Negative	Negative	Negative
RME	Dry Season	43790	2019	F	25			3	69	31	19		83	39	Negative	Negative	Negative
RME	Dry Season	2019	2019	M	28	139	4.8	3.4	83	33	35	47	88	40	Negative	Negative	Negative
ROUTINE	Dry Season	2019	2019	F	62					31		40	80	40	Negative	Negative	Negative
HEADACHE	Dry Season	2019	2019	M	28	134	4.7	8.3	68		28	31	75	44	Negative	Negative	Negative
ROUTINE	Dry Season	43798	2019	M	55			3.3	77			44			Negative	Negative	Negative
HEADACHE	Dry Season	2019	2019	F	28	139	2.6	4.2	47		24				Negative	Negative	Negative
HEADACHE	Dry Season	43794	2019	M	25	141	4.3	2.5	77	28	17		90		Negative	Negative	Negative
RME	Dry Season	2019	2019	M	27					27	23	41	68		Negative	Negative	Negative
RME	Dry Season	2019	2019	M	34					18			81		Negative	Negative	Negative
ROUTINE CHECK	Dry Season	2019	2019	M	52	144	3.3					36			Negative	Negative	Negative
RME	Dry Season	2019	2019	M	47	140	4.6	5.2	90						Negative	Negative	Negative
RME	Dry Season	43581	2019	M	39		4.4	5.2	67						Negative	Negative	Negative
RME	Dry Season	43789	2019	M	32			4.3	94						Negative	Negative	Negative
RME	Dry Season	43798	2019	M	25			4.2	103						Negative	Negative	Negative
RME	Dry Season	43790	2019	F	42			4.1	75						Negative	Negative	Negative
RME	Dry Season	43578	2019	M	19		4.7	3.8	81						Negative	Negative	Negative
RME	Dry Season	2019	2019	M	60	138.8	4.24	3.7	84						Negative	Negative	Negative
RME	Dry Season	43580	2019	F	46		4.2	3.7	67						Negative	Negative	Negative
RME	Dry Season	43794	2019	M	27			3.6	105						Negative	Negative	Negative
HEADACHE	Dry Season	43814	2019	M	23	139	3.7	3.5	71						Negative	Negative	Negative
HEADACHE	Dry Season	43826	2019	F	43	146	4	3.5	49						Negative	Negative	Negative
RME	Dry Season	2019	2019	F	46	141	4.4	3.4	53						Negative	Negative	Negative
HEADACHE	Dry Season	2019	2019	F	46	142	4.2	3.2	58						Negative	Negative	Negative
RME	Dry Season	43790	2019	F	31			3.2	43						Negative	Negative	Negative
RME	Dry Season	2019	2019	M	37	140.4	4.07	3.1	96						Negative	Negative	Negative
RME	Dry Season	43582	2019	M	26		4.2	2.4	73						Negative	Negative	Negative
ROUTINE CHECK	Dry Season	21108.8	2019	M	34.6569	140.511	4.06788	2.84518	74.2255	17.7693	17.153	37.4664	77.313		Negative	Negative	Negative
ROUTINE CHECK	Dry Season	43921	2020	M	61	142.2	3.41	10.6		25	10	29			Negative	Negative	Negative
ROUTINE CHECK	Dry Season	43846	2020	M	61	136	3.6					37	61	24	Negative	Negative	Negative
HEADACHE	Dry Season	43854	2020	M	47	147	4.21	1.7	81	23	18		70	27	Negative	Negative	Negative
HEADACHE	Dry Season	43853	2020	F	54	137	4.72	3.9	72	36			70	31	Negative	Negative	Negative
RME	Dry Season	43916	2020	M	24	149	4.85	5.2	87	22	20		80	31	Negative	Negative	Negative
RME	Dry Season	2020	2020	M	35	147	3.8	2.5	86	40	36		77	32	Negative	Negative	Negative
RME	Dry Season	2020	2020	F	24	143	3.1	1.4	58	33			73	32	Negative	Negative	Negative
HEADACHE	Dry Season	43843	2020	F	46	138	4	3.7	58	25	16	38	71	33	Negative	Negative	Negative
RME	Dry Season	43860	2020	M	34	140	4.12	4.4	99	24	31	47	80	33	Negative	Negative	Negative
SCREENING	Dry Season	43964	2020	M	49	138	4.3	4.2	94	20	16	44	77	33	Negative	Negative	Negative
ROUTINE CHECK	Dry Season	2020	2020	F	26	147	4.4	4	71	18	24		76	33	Negative	Negative	Negative
RME	Dry Season	43857	2020	M	38	141.3	4.32	1.9	70	17	9	45	78	33	Negative	Negative	Negative
HEADACHE	Dry Season	2020	2020	M	26			2.1	68	16	14		70	34	Negative	Negative	Negative
GENERAL MEDICAL EXAMINATION	Dry Season	43914	2020	M	32	141	4.05	4.4	97	33	22		80	35	Negative	Negative	Negative
SCREENING	Dry Season	44155	2020	F	29	138	4.03	2.5	53	29	20		69	35	Negative	Negative	Negative
ROUTINE CHECK	Dry Season	2020	2020	F	31	141	4.4	4.6	52	29		43	79	35	Negative	Negative	Negative
HEADACHE	Dry Season	43906	2020	M	26	141	3.45	3.1	83	27	31	47	82	35	Negative	Negative	Negative
RME	Dry Season	43906	2020	M	29	141	3.41	2.4	87	24	9	45	80	35	Negative	Negative	Negative
ROUTINE CHECK	Dry Season	2020	2020	M	39	143.8	3.91	4.8	99	21	22	43	78	35	Negative	Negative	Negative
RME	Dry Season	43878	2020	M	32	139.3	3.98	3.3	85	20	4		83	35	Negative	Negative	Negative
RME	Dry Season	43857	2020	M	56	138	4.31	4.6	91	31	15	41	77	36	Negative	Negative	Negative
HEADACHE	Dry Season	2020	2020	M	36	142	4.7	3.6	86	25			80	37	Negative	Negative	Negative
ROUTINE	Dry Season	44195	2020	F	33					22			73	37	Negative	Negative	Negative
RME	Dry Season	2020	2020	M	38	140	4.3	3.3	99	26			85	38	Negative	Negative	Negative
RME	Dry Season	43857	2020	M	47	153	5.03	3.7	112	25	14		85	38	Negative	Negative	Negative
ROUTINE	Dry Season	43921	2020	M	41	140	3.5	6.3	109	35	46	51	90	39	Negative	Negative	Negative
RME	Dry Season	43944	2020	F	51	137	4.2	2.3	76	20	10	44	82	39	Negative	Negative	Negative
HEADACHE	Dry Season	43845	2020	F	59	138	6		87		12	39	78	39	Negative	Negative	Negative
ROUTINE CHECK	Dry Season	2020	2020	M	38	147	5.2	3.9	97			46	86	40	Negative	Negative	Negative
ROUTINE MEDICAL SCREENING	Dry Season	43850	2020	F	62	146.3	4.19	7.5	102	28	14		81	40	Negative	Negative	Negative
RME	Dry Season	44194	2020	M	59	136	4.16	3.6	83	20	16		80	40	Negative	Negative	Negative
HEADACHE	Dry Season	43850	2020	F	59	138	4.3	3.9	61		16	35	74	40	Negative	Negative	Negative
RME	Dry Season	43857	2020	M	48	139	4.3	3.8	75	24	18	43	85	42	Negative	Negative	Negative
HEADACHE	Dry Season	43941	2020	F	30	141.9	4.35	2.2	61	23	19	37	80	43	Negative	Negative	Negative
HEADACHE	Dry Season	43906	2020	F	37	133	4.08	4.3	60	16	10	47	90	43	Negative	Negative	Negative
RME	Dry Season	44181	2020	M	33	147	4	3.4	73	30	40	40	84	44	Negative	Negative	Negative
HEADACHE	Dry Season	2020	2020	F	51					35					Negative	Negative	Negative
HEADACHE	Dry Season	43980	2020	F	59			3.3	52	24					Negative	Negative	Negative
RME	Dry Season	2020	2020	F	25	140	3.97	4.2	51	23	10	42	69		Negative	Negative	Negative
RME	Dry Season	2020	2020	M	38			6.5	114	21	21	38	83		Negative	Negative	Negative
RME	Dry Season	2020	2020	M	50	143	4.21	5.9	71	18	24	45	69		Negative	Negative	Negative
ROUTINE	Dry Season	2020	2020	F	25	144.1	4.42	3.8	76	17	9	46	84		Negative	Negative	Negative
RME	Dry Season	44179	2020	M	62	138.3	3.99	3.8	50	17	9				Negative	Negative	Negative
ROUTINE MEDICAL SCREENING	Dry Season	43853	2020	F	29	142.2	4.38	2.7	55	16	5				Negative	Negative	Negative
SCREENING	Dry Season	2020	2020	F	54	133.1	4.12			15	6	42			Negative	Negative	Negative
HEADACHE	Dry Season	2020	2020	F	50	140	4.22	1.6	33	14	7	44			Negative	Negative	Negative
HEADACHE	Dry Season	2020	2020	F	40	139	3.9	2.5	56			43			Negative	Negative	Negative
HEADACHE	Dry Season	2020	2020	F	28	140	4	2.8	52			37			Negative	Negative	Negative
ROUTINE SCREENING	Dry Season	43915	2020	F	62	145.2	4.08	6.7	99						Negative	Negative	Negative
HEADACHE	Dry Season	44180	2020	F	47	141.1	3.86	5.5	87						Negative	Negative	Negative
ROUTINE	Dry Season	44193	2020	F	18	139.1	4.45	4.6	75						Negative	Negative	Negative
RME	Dry Season	2020	2020	F	24	143.1	4.28	4.5	41						Negative	Negative	Negative
HEADACHE	Dry Season	44160	2020	M	46	145	4.42	3.3	86						Negative	Negative	Negative
HEADACHE	Dry Season	43860	2020	M	44		4.38	3.2	65						Negative	Negative	Negative
RME	Dry Season	44193	2020	M	49	143	4.32	3.1	109						Negative	Negative	Negative
RME	Dry Season	2020	2020	F	23			2.6	32						Negative	Negative	Negative
SCREENING	Dry Season	21117	2020	F	34.6652	140.51	4.06821	2.84856	74.244	17.8044	17.1696	37.4919	77.2991		Negative	Negative	Negative
ROUTINE CHECK	Dry Season	21055.7	2020	F	34.6028	140.516	4.06579	2.82323	74.1056	17.5413	17.045	37.3002	77.4037		Negative	Negative	Negative
RME	Dry Season	21047.5	2020	M	34.5945	140.517	4.06546	2.81985	74.0872	17.5062	17.0283	37.2747	77.4176		Negative	Negative	Negative
ROUTINE	Dry Season	21043.4	2020	M	34.5903	140.517	4.0653	2.81816	74.078	17.4887	17.02	37.2619	77.4246		Negative	Negative	Negative
RME	Dry Season	21039.4	2020	M	34.5862	140.517	4.06514	2.81647	74.0687	17.4712	17.0117	37.2491	77.4316		Negative	Negative	Negative
RME	Dry Season	2021	2021	M	18	141	4.8	3.8	87.1		23		71	28	Negative	Negative	Negative
RME	Dry Season	2021	2021	M	49	143	3.9	2.9	116.3	30	33	43	71	28	Negative	Negative	Negative
RME	Dry Season	2021	2021	M	31			1.8		28	23		74	28	Negative	Negative	Negative
RME	Dry Season	44251	2021	F	24	143.1	4.32	2.98	57.2	24.9	7.5		64.9	28	Negative	Negative	Negative
ROUTINE	Dry Season	44547	2021	F	32	138	4.9	3.5	69.8	18	14	39	67	28	Negative	Negative	Negative
RME	Dry Season	2021	2021	M	24	140	4.21	4.55	85.4	27.5	16.8		75.3	28.9	Negative	Negative	Negative
RME	Dry Season	2021	2021	M	48	140	4.1			28	38		73	29	Negative	Negative	Negative
RME	Dry Season	44253	2021	M	24	141.9	3.93	3.81	77.5	19.6	12.9		75.8	29.61	Negative	Negative	Negative
RME	Dry Season	2021	2021	M	53			3	83.9	25	22		75	30	Negative	Negative	Negative
RME	Dry Season	2021	2021	F	47			2.6	68.3	14	10		70	30	Negative	Negative	Negative
ROUTINE	Dry Season	44517	2021	F	58			3.5		12	12	38	68	30	Negative	Negative	Negative
RME	Dry Season	2021	2021	M	28	138	4.3	2.7	82.7	24	20		74	31	Negative	Negative	Negative
RME	Dry Season	2021	2021	F	60			2.6	69.4	16	17		67	31	Negative	Negative	Negative
HEADACHE	Dry Season	2021	2021	F	26	140	4.4	2.5	59.2	11	9		70	31	Negative	Negative	Negative
RME	Dry Season	2021	2021	M	62			3	80.3	18	13		76	32	Negative	Negative	Negative
RME	Dry Season	44308	2021	M	41	139	4.4	5.4	101.1	17	17	44	76	32	Negative	Negative	Negative
RME	Dry Season	44309	2021	M	34	139	4.4	2.8	93.6	19	15		77	35	Negative	Negative	Negative
SCREENING	Dry Season	44515	2021	F	29	135	4	2.6	56.8	10	6	41	76	35	Negative	Negative	Negative
RME	Dry Season	2021	2021	M	31	137	4.1	3.6	97.6	20	26		72	36	Negative	Negative	Negative
ROUTINE CHECK	Dry Season	2021	2021	M	37					20	19		75	36	Negative	Negative	Negative
HEADACHE	Dry Season	2021	2021	F	26	143	4.2	3.8	67	19	19	40	76	36	Negative	Negative	Negative
RME	Dry Season	2021	2021	M	45	140	4.4	5.6	93	30	42		81	37	Negative	Negative	Negative
ROUTINE CHECK	Dry Season	2021	2021	F	40	143	4.4	4.6	62	25	37	45	83	37	Negative	Negative	Negative
RME	Dry Season	2021	2021	F	31	146	4.4	4.3	79	23	18	42	81	39	Negative	Negative	Negative
RME	Dry Season	2021	2021	F	29	142	4	3.2	59	22	23		80	39	Negative	Negative	Negative
ROUTINE	Dry Season	2021	2021	F	37	138	4.6	2.8	105.9	31	33	38	78	40	Negative	Negative	Negative
ROUTINE	Dry Season	44524	2021	F	33	137	3.1	3.7	72.6	25	13	42	82	40	Negative	Negative	Negative
RME	Dry Season	2021	2021	F	24	138	3.3	2.5	64.5	16	11	33	73	40	Negative	Negative	Negative
RME	Dry Season	44337	2021	M	52	135	3.6			19	14	38	80	42	Negative	Negative	Negative
HEADACHE	Dry Season	2021	2021	M	54	138	3.8	1.3	93	29	11	39	83	44	Negative	Negative	Negative
RME	Dry Season	2021	2021	F	23			3.6	74	17	17		88	44	Negative	Negative	Negative
SCREENING	Dry Season	44343	2021	M	19	137	4.4	3	72.1		26	38	66		Negative	Negative	Negative
SCREENING	Dry Season	2021	2021	M	43	137	4.4	2.4	71	35	19	41	77		Negative	Negative	Negative
SCREENING	Dry Season	44335	2021		19	140	4.4	2	70.9	29	32	46	68		Negative	Negative	Negative
SCREENING	Dry Season	2021	2021	M	61	138	4	2.8	80.1	28	22	44	76		Negative	Negative	Negative
SCREENING	Dry Season	2021	2021	M	33	139	4.9	2.9	83.5	26	20	44	76		Negative	Negative	Negative
SCREENING	Dry Season	44343	2021	M	24	138	4.3	2.9	82	25	14	49	84		Negative	Negative	Negative
SCREENING	Dry Season	44343	2021	M	20	136	4.5	2.9	70.3	25	13	44	77		Negative	Negative	Negative
RME	Dry Season	44250	2021	M	48	144.7	4.4	3.61	99.5	24.3	13.2				Negative	Negative	Negative
SCREENING	Dry Season	44335	2021	M	21	139	4	3.2	94	24	26	45	69		Negative	Negative	Negative
SCREENING	Dry Season	2021	2021	M	18	137	4.1	2.5	73.6	24	20	42	79		Negative	Negative	Negative
RME	Dry Season	44529	2021	M	61	142	3.7	2.3	79.6	24		32			Negative	Negative	Negative
SCREENING	Dry Season	44335	2021	M	35					23	13				Negative	Negative	Negative
SCREENING	Dry Season	44335	2021		21	139	3.7	3.1	67.7	23	11	44	72		Negative	Negative	Negative
SCREENING	Dry Season	2021	2021	M	22	138	4.5	2.8	76.2	22	9	39	73		Negative	Negative	Negative
HEADACHE	Dry Season	44524	2021	F	38		4.5			22		27	60		Negative	Negative	Negative
SCREENING	Dry Season	2021	2021	M	28	139	4.1	1.9	78.3	21	12	41	73		Negative	Negative	Negative
SCREENING	Dry Season	44335	2021		28	137	4.7	3.2	84.7	20	24	44	66		Negative	Negative	Negative
HEADACHE	Dry Season	44560	2021	M	61	139	3.1	4.3		19		35	79		Negative	Negative	Negative
SCREENING	Dry Season	2021	2021	M	34	139	4.1	2.9	72.4	18	24	43	77		Negative	Negative	Negative
SCREENING	Dry Season	44335	2021	M	20	137	4.5	2.5	100.6	17	23	42	72		Negative	Negative	Negative
SCREENING	Dry Season	2021	2021	F	32	140	4.4	2	61	17	12	41	77		Negative	Negative	Negative
SCREENING	Dry Season	2021	2021	F	21	140	3.7	1.6	60.7	17	12	39	77		Negative	Negative	Negative
HEADACHE	Dry Season	44543	2021	F	30	138	4.4	2.2	95	15		39	79		Negative	Negative	Negative
HEADACHE	Dry Season	44544	2021	F	43	137	3.7	2.6	87.6	10		39	73		Negative	Negative	Negative
HEADACHE	Dry Season	44529	2021	F	24			2.4	80.7				67		Negative	Negative	Negative
ROUTINE	Dry Season	44336	2021	F	57			4.4	66.9			41			Negative	Negative	Negative
HEADACHE	Dry Season	2021	2021	F	51	142	3.9					35			Negative	Negative	Negative
RME	Dry Season	2021	2021	M	26	142	4.7	6.7	92						Negative	Negative	Negative
RME	Dry Season	44529	2021	M	53	140	4.5	5.9	112.3						Negative	Negative	Negative
HEADACHE	Dry Season	44515	2021	F	63	141	4.4	5.6	112.6						Negative	Negative	Negative
HEADACHE	Dry Season	2021	2021	F	19	138	4.3	3.8	107.1						Negative	Negative	Negative
RME	Dry Season	2021	2021	M	56	143	3.7	3.6	105						Negative	Negative	Negative
RME	Dry Season	2021	2021	F	57			3.6	58						Negative	Negative	Negative
RME	Dry Season	2021	2021	F	25	141	4.4	3.4	58						Negative	Negative	Negative
HEADACHE	Dry Season	2021	2021	F	29	139	4	3.2	94.9						Negative	Negative	Negative
RME	Dry Season	2021	2021	M	32	137	4.2	3.2	84.1						Negative	Negative	Negative
HEADACHE	Dry Season	44342	2021	F	28	136	3.9	3.2	80.6						Negative	Negative	Negative
HEADACHE	Dry Season	44335	2021	M	33	141	4.1	3.2	71.4						Negative	Negative	Negative
RME	Dry Season	2021	2021	M	56			3	81						Negative	Negative	Negative
RME	Dry Season	2021	2021	M	25			3	75.1						Negative	Negative	Negative
RME	Dry Season	2021	2021	M	21	143	4.3	2.9	90						Negative	Negative	Negative
RME	Dry Season	2021	2021	M	34			2.7	74.8						Negative	Negative	Negative
RME	Dry Season	2021	2021	F	23	144	4.1	2.6	58						Negative	Negative	Negative
RME	Dry Season	2021	2021	F	29			2.3	58.2						Negative	Negative	Negative
RME	Dry Season	2021	2021	F	27			2.1	66.4						Negative	Negative	Negative
RME	Dry Season	2021	2021	M	53			1.6	69.8						Negative	Negative	Negative
HEADACHE	Dry Season	2021	2021	M	48	147.6	3.98								Negative	Negative	Negative
RME	Dry Season	2021	2021	F	36	144	4.2								Negative	Negative	Negative
RME	Dry Season	21100.6	2021	M	34.6485	140.511	4.06756	2.8418	74.2071	17.7343	17.1364	37.4408	77.327		Negative	Negative	Negative
ROUTINE CHECK	Dry Season	21096.6	2021	M	34.6444	140.512	4.0674	2.84012	74.1978	17.7167	17.1281	37.428	77.334		Negative	Negative	Negative
RME	Dry Season	21092.5	2021	M	34.6402	140.512	4.06724	2.83843	74.1886	17.6992	17.1198	37.4153	77.3409		Negative	Negative	Negative
HEADACHE	Dry Season	2022	2022	F	24	139.3	4.36	3.4	49	16	11		74	29	Negative	Negative	Negative
ROUTINE SCREENING	Dry Season	2022	2022	M	28	142	4	4.7	81				80	35	Negative	Negative	Negative
RME	Dry Season	2022	2022	M	27	140.1	4.53	2.9	69	10	7		76	35	Negative	Negative	Negative
RME	Dry Season	2022	2022	M	23	143	4.3	2.9	91	26		41	77	36	Negative	Negative	Negative
RME	Dry Season	2022	2022	M	26	143	4.5	5.3	82	26		41	78	36	Negative	Negative	Negative
RME	Dry Season	2022	2022	F	40	142	4.1	2.5	77	19		40	77	37	Negative	Negative	Negative
HEADACHE	Dry Season	2022	2022	F	46	140	4.5	4.2	61	24	27	38	77	38	Negative	Negative	Negative
ROUTINE SCREENING	Dry Season	2022	2022	F	23	141	4.3	3	48	30	19		76	39	Negative	Negative	Negative
RME	Dry Season	44615	2022	F	23	140	4.2	2.3		19	18	35	78	43	Negative	Negative	Negative
HEADACHE	Dry Season	2022	2022	F	24	134	4.4					31	78		Negative	Negative	Negative
RME	Dry Season	2022	2022	M	45			0.5	30.8			38			Negative	Negative	Negative
HEADACHE	Dry Season	2022	2022	F	20	131	4.3	3.6	94.5		17	28	89		Negative	Negative	Negative
HEADACHE	Dry Season	44650	2022	F	40	138	4.1	2.6	95			37	81		Negative	Negative	Negative
HEADACHE	Dry Season	2022	2022	M	38	142	4.3	3.4	119.1	40		36	72		Negative	Negative	Negative
HEADACHE	Dry Season	2022	2022	F	31	143	3.5	1.4	60.8	35		31	66		Negative	Negative	Negative
RME	Dry Season	44637	2022	M	44	141	4.4	3.4	108.2	33		42			Negative	Negative	Negative
ROUTINE CHECK	Dry Season	2022	2022	M	27	143	3.5	4.7	94.4	31		40	82		Negative	Negative	Negative
HEADACHE	Dry Season	2022	2022	F	26	136	3.6	3		29		39	76		Negative	Negative	Negative
HEADACHE	Dry Season	2022	2022	F	44	141	4	3.1	70.1	29		37	76		Negative	Negative	Negative
GENERAL MEDICAL EXAMINATION	Dry Season	2022	2022	M	56	140	4	4.8	90.9	29		41	77		Negative	Negative	Negative
HEADACHE	Dry Season	44895	2022	M	62	138	3.8	4.3	82	26		41	75		Negative	Negative	Negative
RME	Dry Season	2022	2022	M	24	141	4.5	5.7	91.4	24		47	77		Negative	Negative	Negative
RME	Dry Season	44617	2022	M	32	139	3.6	2.5		24		42	84		Negative	Negative	Negative
HEADACHE	Dry Season	44699	2022	F	58	139	4.5	5.4	89.7	23		38	90		Negative	Negative	Negative
RME	Dry Season	44636	2022	M	25	141	4.2			21		40	80		Negative	Negative	Negative
GENERAL MEDICAL EXAMINATION	Dry Season	2022	2022	F	43	140	3.7	2	76.1	21		39	81		Negative	Negative	Negative
HEADACHE	Dry Season	2022	2022	F	32	145	3.4	1.9	67.9	20	20	35	74		Negative	Negative	Negative
ROUTINE CHECK	Dry Season	2022	2022	M	27	140	4.1	2.4	103.1	20		39	66		Negative	Negative	Negative
RME	Dry Season	2022	2022	M	33	137	3.6	2.9		20		33	66		Negative	Negative	Negative
SCREENING	Dry Season	44923	2022	M	25					20		43	77		Negative	Negative	Negative
RME	Dry Season	2022	2022	M	57	140	4	3.9	96	20		39	78		Negative	Negative	Negative
HEADACHE	Dry Season	44650	2022	F	42	141	4.1	2.3	74.9	20		37	80		Negative	Negative	Negative
ROUTINE	Dry Season	44924	2022	M	33	139	4.2	5.8	96.6	20		44	81		Negative	Negative	Negative
ROUTINE CHECK	Dry Season	2022	2022	M	26	139	3.8	1.4	87.9	20		41	81		Negative	Negative	Negative
RME	Dry Season	2022	2022	M	25	137	3.8	2.4	109	19		37	74		Negative	Negative	Negative
HEADACHE	Dry Season	2022	2022	F	29	139	3.9	3	58.1	19		41	80		Negative	Negative	Negative
HEADACHE	Dry Season	44910	2022	F	38	137	4.3	2.3	68.9	19		37	82		Negative	Negative	Negative
RME	Dry Season	2022	2022	M	38	140	3.9	2.8	87.1	19		37	88		Negative	Negative	Negative
HEADACHE	Dry Season	44712	2022	F	40	137	4.6	2.7	87.1	18		32	68		Negative	Negative	Negative
HEADACHE	Dry Season	44908	2022	F	26	140	4.2	2.6	72.2	18		39	70		Negative	Negative	Negative
RME	Dry Season	2022	2022	F	30					18		35	71		Negative	Negative	Negative
ROUTINE	Dry Season	2022	2022	F	39	142	3.8	3.1	61.2	18		36	73		Negative	Negative	Negative
SCREENING	Dry Season	2022	2022	F	31			2.6	69	18		37	74		Negative	Negative	Negative
HEADACHE	Dry Season	2022	2022	F	36	139	4	2.8	80.3	18		37	75		Negative	Negative	Negative
ROUTINE	Dry Season	2022	2022	M	46	136	4.2	3.7	96	18		43	76		Negative	Negative	Negative
RME	Dry Season	2022	2022	F	46	141	3.7	4.5	76.6	18		35	76		Negative	Negative	Negative
RME	Dry Season	2022	2022	M	30	141	4.1	6.4	71.2	17		38			Negative	Negative	Negative
HEADACHE	Dry Season	44909	2022	F	26	135	3.8	3.3	66.3	17		35	70		Negative	Negative	Negative
ROUTINE CHECK	Dry Season	2022	2022	F	24	138	4	2.6	58.7	17		40	70		Negative	Negative	Negative
HEADACHE	Dry Season	2022	2022	F	30	141	4	2	78.4	17		34	70		Negative	Negative	Negative
SCREENING	Dry Season	44705	2022	F	34	137	4.2	2.4	86.8	17		43	78		Negative	Negative	Negative
RME	Dry Season	44592	2022	M	48	140	4.3	3.2		17		40	85		Negative	Negative	Negative
HEADACHE	Dry Season	2022	2022	F	60			2.2	79.6	16	11	36	72		Negative	Negative	Negative
HEADACHE	Dry Season	2022	2022	F	19			3.9		16	11		83		Negative	Negative	Negative
HEADACHE	Dry Season	2022	2022	F	63	141	4.2	3.4	73.5	16		37	72		Negative	Negative	Negative
HEADACHE	Dry Season	44925	2022	F	38	136	4.3	2.6	66.2	16		35	74		Negative	Negative	Negative
HEADACHE	Dry Season	44894	2022	F	42	139	4.2	3.9	63.2	16		37	74		Negative	Negative	Negative
HEADACHE	Dry Season	44895	2022	F	36	140	3.5	2.6	59.5	16		41	77		Negative	Negative	Negative
RME	Dry Season	2022	2022	F	43	136	4.3	1.3	58.2	15		27	68		Negative	Negative	Negative
ROUTINE CHECK	Dry Season	2022	2022	F	48	141	4.1	3.7	60.2	15		40	70		Negative	Negative	Negative
HEADACHE	Dry Season	44700	2022	F	63	140	4.1	3.8	78.2	15		41	72		Negative	Negative	Negative
RME	Dry Season	2022	2022	F	24	136	3.5	2.2	55.9	15		32	74		Negative	Negative	Negative
HEADACHE	Dry Season	2022	2022	F	32	144	4.3	3.5	60.5	15		37	75		Negative	Negative	Negative
SCREENING	Dry Season	2022	2022	M	61	137	3.8	2.4	65	15		36	78		Negative	Negative	Negative
HEADACHE	Dry Season	2022	2022	F	27			2		15		37	79		Negative	Negative	Negative
RME	Dry Season	2022	2022	M	31	139	4.2	4.7	105	15		42	85		Negative	Negative	Negative
GENERAL MEDICAL EXAMINATION	Dry Season	2022	2022	F	61	139	3.9	2.2	73.3	14		37	73		Negative	Negative	Negative
GENERAL MEDICAL EXAMINATION	Dry Season	2022	2022	F	38	139	3.7	2.2	65.7	14		36	73		Negative	Negative	Negative
ROUTINE CHECK	Dry Season	2022	2022	F	35	141	4.7	2.9	76.4	14		36	74		Negative	Negative	Negative
HEADACHE	Dry Season	2022	2022	F	18	140	3.9	1.8	54.8	13		35	76		Negative	Negative	Negative
HEADACHE	Dry Season	2022	2022	F	53	140	3.9	3.3	57.2	13		35	84		Negative	Negative	Negative
RME	Dry Season	2022	2022	F	42	139	3.4	1.9	56.7	12		33	70		Negative	Negative	Negative
HEADACHE	Dry Season	44894	2022	F	39	141	3.7	2.5	58.7	12		40	71		Negative	Negative	Negative
HEADACHE	Dry Season	2022	2022	M	23	140	3.9	2.5	95.3	12		34	82		Negative	Negative	Negative
RME	Dry Season	2022	2022	F	31	146	4.2	3.8	87.2	11		36	74		Negative	Negative	Negative
HEADACHE	Dry Season	2022	2022	F	30	139	3.7	2.4	66.4			34			Negative	Negative	Negative
RME	Dry Season	2022	2022	M	45	147	4.78	5.2	87						Negative	Negative	Negative
RME	Dry Season	2022	2022	M	38	142	4.7	5.1	85						Negative	Negative	Negative
ROUTINE	Dry Season	2022	2022	F	50	139	4.6	5.1	52						Negative	Negative	Negative
RME	Dry Season	2022	2022	M	18			4.5	101.7						Negative	Negative	Negative
RME	Dry Season	2022	2022	M	58	141	4.1	4.4	85						Negative	Negative	Negative
HEADACHE	Dry Season	2022	2022	F	32	144	4.6	4.1	69						Negative	Negative	Negative
ROUTINE	Dry Season	2022	2022	M	32	142	4	3.9	76						Negative	Negative	Negative
RME	Dry Season	2022	2022	M	28			3.8	99.2						Negative	Negative	Negative
RME	Dry Season	44699	2022	F	49			3.8	84.2						Negative	Negative	Negative
RME	Dry Season	2022	2022	M	20			3.6	106.8						Negative	Negative	Negative
RME	Dry Season	44705	2022	F	23			3.6	74.7						Negative	Negative	Negative
RME	Dry Season	44700	2022	F	23			3.6	72.8						Negative	Negative	Negative
HEADACHE	Dry Season	44677	2022	F	39	140	3.8	3.6	64.8						Negative	Negative	Negative
RME	Dry Season	2022	2022	M	30			3.4	85.9						Negative	Negative	Negative
HEADACHE	Dry Season	44890	2022	F	18	140	3.8	3.3	76.2						Negative	Negative	Negative
HEADACHE	Dry Season	44607	2022	M	28	138	3.9	3.3							Negative	Negative	Negative
RME	Dry Season	2022	2022	M	20			3.2	86.3						Negative	Negative	Negative
RME	Dry Season	44580	2022	F	34			3.1	76						Negative	Negative	Negative
RME	Dry Season	2022	2022	F	35			2.9	72.6						Negative	Negative	Negative
RME	Dry Season	44700	2022	F	30			2.8	60.6						Negative	Negative	Negative
RME	Dry Season	2022	2022	F	43			2.7	82						Negative	Negative	Negative
HEADACHE	Dry Season	2022	2022	F	60	144	4	2.7	64						Negative	Negative	Negative
HEADACHE	Dry Season	44608	2022	M	35	139	4.1	2.7							Negative	Negative	Negative
RME	Dry Season	2022	2022	M	48			2.6	108.8						Negative	Negative	Negative
RME	Dry Season	44581	2022	F	25			2.6	49						Negative	Negative	Negative
RME	Dry Season	2022	2022	M	50			2.5							Negative	Negative	Negative
RME	Dry Season	2022	2022	F	36			2.5	69						Negative	Negative	Negative
RME	Dry Season	44705	2022	M	29			2.4	110.8						Negative	Negative	Negative
RME	Dry Season	2022	2022	M	47			2.2	100.1						Negative	Negative	Negative
RME	Dry Season	2022	2022	M	27			2.2	92.9						Negative	Negative	Negative
RME	Dry Season	44705	2022	M	28			2	99.7						Negative	Negative	Negative
RME	Dry Season	44699	2022	F	45			2	69.8						Negative	Negative	Negative
RME	Dry Season	44700	2022	F	22			1.9	60.5						Negative	Negative	Negative
RME	Dry Season	2022	2022	F	22			1.9	59.7						Negative	Negative	Negative
HEADACHE	Dry Season	44908	2022	F	34	141	3.6	1.6	52.4						Negative	Negative	Negative
HEADACHE	Dry Season	44644	2022	F	38	137	3.7	1.5	58.2						Negative	Negative	Negative
HEADACHE	Dry Season	44669	2022	F	31	141	3.6								Negative	Negative	Negative
HEADACHE	Dry Season	2022	2022	F	61	140	4.1								Negative	Negative	Negative
RME	Dry Season	2022	2022	M	26	142	4.7								Negative	Negative	Negative
ROUTINE MEDICAL EXAMINATION	Dry Season	21023	2023	F	34.5696	140.519	4.06449	2.80971	74.0318	17.401	16.9785	37.198	77.4594		Negative	Negative	Negative
RME	Wet Season	21153.8	1957	M	34.7026	140.506	4.06966	2.86376	74.327	17.9623	17.2444	37.607	77.2364		Negative	Negative	Negative
RME	Wet Season	21145.6	1957	F	34.6943	140.507	4.06934	2.86038	74.3085	17.9272	17.2278	37.5814	77.2503		Negative	Negative	Negative
ROUTINE CHECK	Wet Season	21137.4	1957	M	34.686	140.508	4.06901	2.85701	74.2901	17.8921	17.2112	37.5558	77.2642		Negative	Negative	Negative
ROUTINE CHECK	Wet Season	21133.3	1957	F	34.6818	140.508	4.06885	2.85532	74.2808	17.8746	17.2029	37.5431	77.2712		Negative	Negative	Negative
RME	Wet Season	21129.3	1957	M	34.6776	140.509	4.06869	2.85363	74.2716	17.857	17.1946	37.5303	77.2782		Negative	Negative	Negative
RME	Wet Season	21112.9	1957	F	34.661	140.51	4.06805	2.84687	74.2347	17.7869	17.1613	37.4792	77.3061		Negative	Negative	Negative
HEADACHE	Wet Season	21104.7	1957	M	34.6527	140.511	4.06772	2.84349	74.2163	17.7518	17.1447	37.4536	77.32		Negative	Negative	Negative
RME	Wet Season	21084.3	1957	M	34.6319	140.513	4.06692	2.83505	74.1702	17.6641	17.1031	37.3897	77.3549		Negative	Negative	Negative
RME	Wet Season	21080.2	1957	M	34.6278	140.513	4.06675	2.83336	74.161	17.6466	17.0948	37.3769	77.3618		Negative	Negative	Negative
SCREENING	Wet Season	21068	1957	M	34.6153	140.515	4.06627	2.82829	74.1333	17.5939	17.0699	37.3386	77.3828		Negative	Negative	Negative
RME	Wet Season	21063.9	1957	M	34.6111	140.515	4.06611	2.8266	74.1241	17.5764	17.0616	37.3258	77.3897		Negative	Negative	Negative
HEADACHE	Wet Season	21051.6	1957	M	34.5987	140.516	4.06562	2.82154	74.0964	17.5238	17.0367	37.2874	77.4106		Negative	Negative	Negative
RME	Wet Season	21035.3	1957	M	34.582	140.518	4.06498	2.81478	74.0595	17.4536	17.0034	37.2363	77.4385		Negative	Negative	Negative
SCREENING	Wet Season	21031.2	1957	F	34.5779	140.518	4.06482	2.81309	74.0503	17.4361	16.9951	37.2235	77.4455		Negative	Negative	Negative
RME	Wet Season	21072	2016	F	34.6194	140.514	4.06643	2.82998	74.1425	17.6115	17.0782	37.3513	77.3758		Negative	Negative	Negative
RME	Wet Season	2018	2018	F	38	144	4	4.9	73	20	24	38	66	28	Negative	Negative	Negative
RME	Wet Season	2018	2018	M	59	144	4.3	5.2	108	35		48	81	33	Negative	Negative	Negative
RME	Wet Season	2018	2018	M	23	142	4.2	4.6	107	39		42	78	36	Negative	Negative	Negative
RME	Wet Season	2018	2018	M	53	142	4.1	3.7	110	32	31		83	37	Negative	Negative	Negative
RME	Wet Season	2018	2018	M	30	144	3.6	3.7	97	21	22		82		Negative	Negative	Negative
ROUTINE CHECK	Wet Season	2018	2018	M	57	141	3.89	3.2	70	14	12		78		Negative	Negative	Negative
RME	Wet Season	2018	2018	F	28	141	3.9	3.1	56						Negative	Negative	Negative
HEADACHE	Wet Season	2018	2018	F	25	143	4	2.9	62						Negative	Negative	Negative
RME	Wet Season	2018	2018	M	53	141	4.5	2.7	70						Negative	Negative	Negative
RME	Wet Season	2018	2018	F	27	141	4.2	2.6	57						Negative	Negative	Negative
RME	Wet Season	2018	2018	M	35	143	4.4	2.3	71						Negative	Negative	Negative
RME	Wet Season	2018	2018	F	55	144	3.9	1.9	54						Negative	Negative	Negative
ROUTINE CHECK	Wet Season	2018	2018	M	42										Negative	Negative	Negative
RME	Wet Season	43769	2019	F	42			2.4	65	15	9		67	25	Negative	Negative	Negative
RME	Wet Season	43664	2019	M	26	145.2	3.96	4.4	69	20	19		76	26	Negative	Negative	Negative
HEADACHE	Wet Season	43721	2019	M	44	142.1	4.14	2.9	62	23	15	42	72	30	Negative	Negative	Negative
RME	Wet Season	2019	2019	M	26	138	4.5	7.6	87	21	27		69	30	Negative	Negative	Negative
RME	Wet Season	2019	2019	M	39	146.2	3.8	4.1	74	19	13		75	30	Negative	Negative	Negative
ROUTINE	Wet Season	43761	2019	M	29	139	4	4	96		22		74	32	Negative	Negative	Negative
RME	Wet Season	2019	2019	F	32					16	12		74	32	Negative	Negative	Negative
ROUTINE CHECK	Wet Season	43586	2019	M	51		4	6	116	37		44	78	33	Negative	Negative	Negative
ROUTINE	Wet Season	43762	2019	M	56	137	4.6	7		28	24		77	33	Negative	Negative	Negative
RME	Wet Season	2019	2019	F	20	140	4.1	5.1	51	27	24	43	76	33	Negative	Negative	Negative
SCREENING	Wet Season	43662	2019	M	34			4.9	62	21	19		76	33	Negative	Negative	Negative
RME	Wet Season	2019	2019	F	27	145.6	4.55			20	20	44	77	33	Negative	Negative	Negative
ROUTINE CHECK	Wet Season	2019	2019	F	41			2.4	52				73	33	Negative	Negative	Negative
RME	Wet Season	2019	2019	M	26	143	4.21	5.9	118	20	25		72	34	Negative	Negative	Negative
RME	Wet Season	2019	2019	M	24	142	4.2	5.8	89	35	43		78	35	Negative	Negative	Negative
RME	Wet Season	2019	2019	M	35	142.7	3.93	5.9	95	28	32		83	35	Negative	Negative	Negative
HEADACHE	Wet Season	43584	2019	F	53		4.4	2.3	63				74	35	Negative	Negative	Negative
RME	Wet Season	43769	2019	M	36	140	4.4	4.1	83	23	17		81	36	Negative	Negative	Negative
RME	Wet Season	2019	2019	M	28	142	4.24	2.8	78	21	12	47	83	36	Negative	Negative	Negative
RME	Wet Season	43707	2019	M	27					27	17		84	37	Negative	Negative	Negative
HEADACHE	Wet Season	43588	2019	M	21		4.9	2.6	57			31	75	44	Negative	Negative	Negative
RME	Wet Season	43755	2019	F	25	137	4.6			24	9				Negative	Negative	Negative
RME	Wet Season	43691	2019	F	28							43			Negative	Negative	Negative
RME	Wet Season	2019	2019	M	29	141.9	4.17	6.3	109						Negative	Negative	Negative
RME	Wet Season	43585	2019	F	63			5.4	80						Negative	Negative	Negative
HEADACHE	Wet Season	43587	2019	M	60		4	5	91						Negative	Negative	Negative
RME	Wet Season	2019	2019	F	22	140.8	4.22	4.7	94						Negative	Negative	Negative
RME	Wet Season	43675	2019	F	39	142	4.52	4.2	65						Negative	Negative	Negative
RME	Wet Season	2019	2019	M	25	142.4	4.04	4.1	95						Negative	Negative	Negative
RME	Wet Season	2019	2019	M	32	141.9	4.14	3.8	100						Negative	Negative	Negative
RME	Wet Season	2019	2019	M	30	144.5	3.96	3.4	111						Negative	Negative	Negative
RME	Wet Season	43672	2019	F	45	145.6	4.48	3.2	74						Negative	Negative	Negative
RME	Wet Season	2019	2019	M	56	142.7	3.91	2.9	80						Negative	Negative	Negative
RME	Wet Season	2019	2019	F	48	140.7	4.12	2.7	53						Negative	Negative	Negative
ROUTINE	Wet Season	2019	2019	M	29				90						Negative	Negative	Negative
RME	Wet Season	43583	2019	M	24		4.1								Negative	Negative	Negative
RME	Wet Season	44062	2020	M	63	141	4.6	4.8	86	23		41	70	28	Negative	Negative	Negative
SCREENING	Wet Season	44061	2020	F	27	140	4.9	2.2	72	25			78	29	Negative	Negative	Negative
HEADACHE	Wet Season	2020	2020	F	28	146.6	4.95	4.9	72	26	25	44	76	32	Negative	Negative	Negative
SCREENING	Wet Season	44029	2020	M	39	140	4.3	3.7	88	30			79	33	Negative	Negative	Negative
RME	Wet Season	2020	2020	F	42	142	3.94	2.6	89	19	9		76	33	Negative	Negative	Negative
RME	Wet Season	44061	2020	M	18	139	4.1	2.8	53	24			70	34	Negative	Negative	Negative
ROUTINE	Wet Season	2020	2020	F	24	140	4.26	3.5	54	18	11	43	77	34	Negative	Negative	Negative
RME	Wet Season	44070	2020	F	43	136	3.9	2.7	48	21			72	35	Negative	Negative	Negative
RME	Wet Season	2020	2020	F	41	140	4.44	2.9	72	16	9	40	75	35	Negative	Negative	Negative
ROUTINE	Wet Season	2020	2020	F	26	141	4.4	4.6	84	15	6		78	35	Negative	Negative	Negative
RME	Wet Season	2020	2020	M	34	144	4.36	3.5	95	29	14	38	74	36	Negative	Negative	Negative
ROUTINE CHECK	Wet Season	2020	2020	M	27	142	4.2	4.5	77	23	18		82	36	Negative	Negative	Negative
ROUTINE CHECK	Wet Season	2020	2020	M	31	136	4.18	3.9	80	19	18		77	36	Negative	Negative	Negative
HEADACHE	Wet Season	44041	2020	F	53		2.5	3.1	77			40	78	38	Negative	Negative	Negative
RME	Wet Season	2020	2020	M	46	138.3	3.88	3.2	91	28	19	44	82	38	Negative	Negative	Negative
SCREENING	Wet Season	44029	2020	F	35	139	4.1	1.1	45	20			79	38	Negative	Negative	Negative
RME	Wet Season	44004	2020	F	56	143	3.5	4.7	70	18			81	38	Negative	Negative	Negative
HEADACHE	Wet Season	44006	2020	F	48	139	4.1	3.9	88	34			76	40	Negative	Negative	Negative
HEADACHE	Wet Season	44074	2020	M	44	140	4.8	3.5	77	28			82	41	Negative	Negative	Negative
RME	Wet Season	2020	2020	M	47	140	4.39	2.5	85	21	17	42	85	43	Negative	Negative	Negative
HEADACHE	Wet Season	2020	2020	F	49						40		78	43	Negative	Negative	Negative
RME	Wet Season	2020	2020	M	34	146	5.2			29	41		79		Negative	Negative	Negative
ROUTINE CHECK	Wet Season	2020	2020	M	39	140	3.3			25	25		67		Negative	Negative	Negative
HEADACHE	Wet Season	2020	2020	F	30	138	3.8	2.7	44	22	9				Negative	Negative	Negative
RME	Wet Season	2020	2020	F	52	142	4	3.3	84	17	17		76		Negative	Negative	Negative
PRE EMPLOYMENT MEDICAL	Wet Season	2020	2020	M	25	145	4.4	3.7	113						Negative	Negative	Negative
PRE EMPLOYMENT MEDICAL	Wet Season	2020	2020	M	31	143	3.3	3	77						Negative	Negative	Negative
HEADACHE	Wet Season	44098	2020	F	30	142	4.1	2.4	65						Negative	Negative	Negative
RME	Wet Season	44369	2021	M	38			3.1	96	17	10		67	23	Negative	Negative	Negative
RME	Wet Season	44370	2021	F	37			2.4	55.9	14	12		65	24	Negative	Negative	Negative
RME	Wet Season	44369	2021	M	32			4.2	97.2	23	21		66	25	Negative	Negative	Negative
RME	Wet Season	44368	2021	F	26			2.1	54.4	21	10	29		27	Negative	Negative	Negative
RME	Wet Season	44369	2021	M	44			2.8	81.5	16	13		67	27	Negative	Negative	Negative
RME	Wet Season	44375	2021	M	27			1.7	89.7	22	11		69	28	Negative	Negative	Negative
RME	Wet Season	44370	2021	M	28			2.6	91.1	20	14		69	28	Negative	Negative	Negative
RME	Wet Season	44370	2021	M	24			4.3	89.8	19	11		78	28	Negative	Negative	Negative
RME	Wet Season	44370	2021	M	25			3.5	85.1	17	9		72	28	Negative	Negative	Negative
RME	Wet Season	44369	2021	M	28			2.6	107.2	26	14		73	29	Negative	Negative	Negative
ROUTINE CHECK	Wet Season	2021	2021	M	20	140	3.8	5.9	74.7	26	35	39	69	30	Negative	Negative	Negative
RME	Wet Season	2021	2021	F	54			2.9	66.7	22	41		68	30	Negative	Negative	Negative
RME	Wet Season	2021	2021	M	24	135	3.48	4.56	82.8	17.5	14		77.1	30.85	Negative	Negative	Negative
RME	Wet Season	44461	2021	M	37	140	4	3.9	75.3	17	16	40	72	32	Negative	Negative	Negative
RME	Wet Season	2021	2021	M	24	138	4.7	4.4	88.5	16	25		75	32	Negative	Negative	Negative
RME	Wet Season	44487	2021	M	49	140	3.9	1.6	76	13	7	38	70	32	Negative	Negative	Negative
RME	Wet Season	44391	2021	F	31			3.9	78.2	27	31		79	33	Negative	Negative	Negative
ROUTINE	Wet Season	2021	2021	M	61			4	95.3	23	24	41	74	33	Negative	Negative	Negative
SCREENING	Wet Season	44396	2021	F	54	144	3.7	1.7	61.9	22	23		75	33	Negative	Negative	Negative
HEADACHE	Wet Season	44495	2021	F	42	139	4.3	2.9	72.4	21	22		69	33	Negative	Negative	Negative
RME	Wet Season	44431	2021	M	26					18	18		73	33	Negative	Negative	Negative
RME	Wet Season	2021	2021	F	40	136	4.2			13			67	33	Negative	Negative	Negative
HEADACHE	Wet Season	2021	2021	M	36	141	4	4.1	84	22	37	45	79	34	Negative	Negative	Negative
RME	Wet Season	44372	2021	M	37			3.7	91	28	37		82	35	Negative	Negative	Negative
RME	Wet Season	44363	2021	F	19	138	4	2.5	54.5	25	17	35	70	35	Negative	Negative	Negative
RME	Wet Season	2021	2021	M	38	137	4.5	2.8	81.1	23	15		79	35	Negative	Negative	Negative
RME	Wet Season	44491	2021	M	40	140	3.7			20	13		77	35	Negative	Negative	Negative
RME	Wet Season	44375	2021	M	28			2.4	73	18	9		76	36	Negative	Negative	Negative
RME	Wet Season	44364	2021	M	54			4.7	117.9	21	18		77	37	Negative	Negative	Negative
RME	Wet Season	2021	2021	F	55			3.2	70.3	19	14		76	37	Negative	Negative	Negative
RME	Wet Season	44364	2021	F	43	139	3.7	4.1	67.5	17	17	35	72	37	Negative	Negative	Negative
HEADACHE	Wet Season	44497	2021	M	51	139	4.1	4	77.7	14	11		77	37	Negative	Negative	Negative
RME	Wet Season	44375	2021	F	22			1.7	54.4	14	9		74	37	Negative	Negative	Negative
HEADACHE	Wet Season	44469	2021	F	35	139	4.1	2.4	58.3	29			79	38	Negative	Negative	Negative
RME	Wet Season	44375	2021	M	25			4.5	97	22	13		83	39	Negative	Negative	Negative
RME	Wet Season	44434	2021	M	51	140	4.1			20	30	41	80	39	Negative	Negative	Negative
HEADACHE	Wet Season	2021	2021	F	27	134	3.9	3.5	72.7	17	11		78	39	Negative	Negative	Negative
HEADACHE	Wet Season	44456	2021	F	49	137	4.1	3.2	59.4	16	14	36	75	39	Negative	Negative	Negative
RME	Wet Season	44369	2021	F	28			4.1	69	15	12		79	39	Negative	Negative	Negative
HEADACHE	Wet Season	2021	2021	M	56	141	3.7	2.3	77.4	14	9		79	39	Negative	Negative	Negative
HEADACHE	Wet Season	44489	2021	F	58			6.3	117.7	31	21		78	40	Negative	Negative	Negative
ROUTINE	Wet Season	44426	2021	F	33			2.2	65.7	13	9		72	40	Negative	Negative	Negative
HEADACHE	Wet Season	2021	2021	F	60	140	4.2	2.7	66.3	20	22	36	77	41	Negative	Negative	Negative
RME	Wet Season	44404	2021	M	44	138	3.9	2.7	76.3	23	17	38	80	42	Negative	Negative	Negative
SCREENING	Wet Season	44377	2021	M	23	140	3.6	3.6	88		26	44	83		Negative	Negative	Negative
SCREENING	Wet Season	44406	2021	M	21	138	4.2	4.3	91.4			44	84		Negative	Negative	Negative
SCREENING	Wet Season	44364	2021		20	140	4	3.2	80		22	48	83		Negative	Negative	Negative
SCREENING	Wet Season	44390	2021	M	18	139	4.1	2.7	95.8	35	21	43	65		Negative	Negative	Negative
SCREENING	Wet Season	44362	2021	M	25	140	4	3.8	77.7	34	39	41	76		Negative	Negative	Negative
SCREENING	Wet Season	44390	2021	F	26	140	3.9	2.8	62.4	33	30	42	76		Negative	Negative	Negative
SCREENING	Wet Season	44377	2021	M	22	141	4.4	3.3	87.6	32	27	38	89		Negative	Negative	Negative
SCREENING	Wet Season	44405	2021		26	143	4.31	3.1	68	32	26	49	85		Negative	Negative	Negative
SCREENING	Wet Season	44405	2021	M	30	140	4.2	4.3	85.5	30	40	44	83		Negative	Negative	Negative
SCREENING	Wet Season	44403	2021	M	37	138	4.1	4.3	62.1	27	28	43	83		Negative	Negative	Negative
HEADACHE	Wet Season	2021	2021	F	54	136	4.2	2.2	65.8	23	40		81		Negative	Negative	Negative
SCREENING	Wet Season	44364	2021	M	24	136	4.3	4.3	102.7	23	20	45	81		Negative	Negative	Negative
SCREENING	Wet Season	2021	2021	M	49	139	4.4	1.9	72.4	23	13	47	73		Negative	Negative	Negative
ROUTINE CHECK	Wet Season	2021	2021	F	27	145	4	3.3	56	22	25		74		Negative	Negative	Negative
SCREENING	Wet Season	44391	2021	M	19	141	3.9	2.2	67	22	18	46	73		Negative	Negative	Negative
SCREENING	Wet Season	44363	2021	M	25	137	4.1	2.4	79.5	22	11	43	74		Negative	Negative	Negative
SCREENING	Wet Season	2021	2021		26	142	4.2	3.5	66.9	21	18	40	63		Negative	Negative	Negative
SCREENING	Wet Season	44403	2021	M	20	141	4	1.3	72.5	21	15	45	86		Negative	Negative	Negative
RME	Wet Season	44375	2021	M	22			2.2	66	21	9		70		Negative	Negative	Negative
RME	Wet Season	2021	2021	M	34	136	4.5	4.4	113.9	21		41	79		Negative	Negative	Negative
SCREENING	Wet Season	44362	2021	M	27	140	4.7	3.7	92.2	20	26	45	76		Negative	Negative	Negative
SCREENING	Wet Season	2021	2021	M	27	140	4.1	3.4	77.5	20	12	42	68		Negative	Negative	Negative
SCREENING	Wet Season	44370	2021	M	23	140	3.9	2.3	86.7	20	10	45	67		Negative	Negative	Negative
PRE EMP	Wet Season	2021	2021	M	34	140	4.5	5.4	109.5	19	21	38			Negative	Negative	Negative
SCREENING	Wet Season	2021	2021	M	31	140	3.9	2.8	79.3	19	18	37	64		Negative	Negative	Negative
SCREENING	Wet Season	44363	2021	M	19	139	4.3	2.2	74.5	19	14	43	72		Negative	Negative	Negative
ROUTINE CHECK	Wet Season	2021	2021	F	45	142	3.9	3.2	65	18	26		68		Negative	Negative	Negative
SCREENING	Wet Season	44364	2021	M	23	140	4.1	3.9	69.4	17	14	39	72		Negative	Negative	Negative
SCREENING	Wet Season	44405	2021	M	28	138	4.5	4.1	88.9	17	12	42	76		Negative	Negative	Negative
SCREENING	Wet Season	2021	2021	F	39	141	3.6	3.9	58.1	16	9	42	68		Negative	Negative	Negative
RME	Wet Season	2021	2021	M	32	139	4	4.4	90.4	16		38	76		Negative	Negative	Negative
HEADACHE	Wet Season	2021	2021	F	24	138	3.5	2	86.3	15		37	71		Negative	Negative	Negative
ROUTINE CHECK	Wet Season	2021	2021	F	34	141	4.3	5.4	91.1	15		41	75		Negative	Negative	Negative
RME	Wet Season	44364	2021	M	52			4.5	103.6						Negative	Negative	Negative
HEADACHE	Wet Season	2021	2021	M	61			4.3	100						Negative	Negative	Negative
RME	Wet Season	2021	2021	M	38		4.4	4.3							Negative	Negative	Negative
RME	Wet Season	44362	2021	F	23			4.2	71.4						Negative	Negative	Negative
RME	Wet Season	2021	2021	F	34	143	4.9	4.2	66						Negative	Negative	Negative
RME	Wet Season	44368	2021	F	23			4.2	59.3						Negative	Negative	Negative
HEADACHE	Wet Season	2021	2021	F	35	142	4.3	4	125.2						Negative	Negative	Negative
RME	Wet Season	2021	2021	F	52			3.9							Negative	Negative	Negative
RME	Wet Season	44362	2021	M	25			3.7	100.5						Negative	Negative	Negative
RME	Wet Season	2021	2021	F	57	142.3	4.51	3.7	73						Negative	Negative	Negative
RME	Wet Season	44368	2021	M	22			3.6	69.1						Negative	Negative	Negative
RME	Wet Season	2021	2021	M	56	142	3.38	3.3	85						Negative	Negative	Negative
RME	Wet Season	44391	2021	M	63	143	3.9	3.3	69.7						Negative	Negative	Negative
RME	Wet Season	2021	2021	M	22		4.3	3.3							Negative	Negative	Negative
RME	Wet Season	2021	2021	M	31	143	5.71	3.2	90						Negative	Negative	Negative
RME	Wet Season	44483	2021	F	32	139	3.9	3.2	68.7						Negative	Negative	Negative
RME	Wet Season	44362	2021	F	29			3.2	61.4						Negative	Negative	Negative
RME	Wet Season	2021	2021	M	29			3.2							Negative	Negative	Negative
RME	Wet Season	44361	2021	M	43	137	3.5	3.1	80						Negative	Negative	Negative
RME	Wet Season	44362	2021	M	32			3	98.5						Negative	Negative	Negative
HEADACHE	Wet Season	2021	2021	M	27	138	4.3	3	93.6						Negative	Negative	Negative
RME	Wet Season	44362	2021	M	27			3	71.1						Negative	Negative	Negative
RME	Wet Season	44391	2021	F	52	141	4.1	2.9	71.1						Negative	Negative	Negative
RME	Wet Season	44369	2021	F	29			2.9	64.8						Negative	Negative	Negative
RME	Wet Season	2021	2021	M	36	145	4.6	2.8	87						Negative	Negative	Negative
RME	Wet Season	2021	2021	F	27			2.8	52						Negative	Negative	Negative
HEADACHE	Wet Season	44454	2021	F	20	137	4	2.5	64.2						Negative	Negative	Negative
RME	Wet Season	44362	2021	M	25			2.4	99.6						Negative	Negative	Negative
RME	Wet Season	44362	2021	F	23			2.3	53.3						Negative	Negative	Negative
RME	Wet Season	2021	2021	F	53	134	4	2.2	46.9						Negative	Negative	Negative
RME	Wet Season	2021	2021	F	60	139	3.8	2.1	60.1						Negative	Negative	Negative
RME	Wet Season	44362	2021	F	25			2	55.8						Negative	Negative	Negative
RME	Wet Season	44489	2021	F	27	138	4.3	1.9	61.2						Negative	Negative	Negative
RME	Wet Season	2021	2021	F	36		4.5	1.9	60						Negative	Negative	Negative
RME	Wet Season	44421	2021	F	25			1.9	52.9						Negative	Negative	Negative
RME	Wet Season	2021	2021	F	34		3.7								Negative	Negative	Negative
HEADACHE	Wet Season	44431	2021	M	38	143.2	4.16								Negative	Negative	Negative
HEADACHE	Wet Season	44406	2021	F	53	141	4.2								Negative	Negative	Negative
RME	Wet Season	2022	2022	F	45	142	4.1	2.7	87	20	20	39	76	36	Negative	Negative	Negative
RME	Wet Season	2022	2022	F	28	139	4.4			18	14	42	78	36	Negative	Negative	Negative
HEADACHE	Wet Season	44820	2022	M	39	140	4.2	3.2	112.9			35	69		Negative	Negative	Negative
RME	Wet Season	44865	2022	M	37	137	3.7	2.3	62.1	36		43			Negative	Negative	Negative
HEADACHE	Wet Season	44853	2022	M	38	138	3.8	5.7		28		45	84		Negative	Negative	Negative
HEADACHE	Wet Season	44729	2022	M	43	140	3.5	1.8	99.2	26	32	38	70		Negative	Negative	Negative
ROUTINE	Wet Season	44802	2022	M	35	136	3.9	3.9	93.3	25		38	79		Negative	Negative	Negative
RME	Wet Season	44755	2022	M	42	145	5.2	4.2	69.7	24		42	78		Negative	Negative	Negative
ROUTINE	Wet Season	44818	2022	M	52	141	4.1	3.8	105.7	24		40	84		Negative	Negative	Negative
HEADACHE	Wet Season	44792	2022	M	32	140	3.9	4.3	103	21	26	39	78		Negative	Negative	Negative
HEADACHE	Wet Season	44727	2022	M	33	141	3.5	3.5	93.8	21		37	66		Negative	Negative	Negative
HEADACHE	Wet Season	44818	2022	F	39	138	4.4	3.2	104.1	20		32	75		Negative	Negative	Negative
RME	Wet Season	44760	2022	F	31	139	4.5	2.7	60.6	20		34	76		Negative	Negative	Negative
RME	Wet Season	44770	2022	F	46	139	4.3	1.9	98.7	19		36	73		Negative	Negative	Negative
HEADACHE	Wet Season	44742	2022	F	41	142	4.3	2.2	76	18	14	35	70		Negative	Negative	Negative
ROUTINE	Wet Season	44762	2022	M	31	141	4	2	100.9	18		38	82		Negative	Negative	Negative
RME	Wet Season	44853	2022	M	30	139	4.1	3.4	84.5	17		42	77		Negative	Negative	Negative
RME	Wet Season	44834	2022	F	23	139	3.7	2.6	70.1	17		38	79		Negative	Negative	Negative
ROUTINE CHECK	Wet Season	44761	2022	M	29	140	4.3	2.2	113.5	16		43	82		Negative	Negative	Negative
RME	Wet Season	44760	2022	F	37	137	4.1	4.3	68.1	15		38	74		Negative	Negative	Negative
SCREENING	Wet Season	44796	2022	M	52	142	3.7	2.1	98.9	15		35	76		Negative	Negative	Negative
HEADACHE	Wet Season	44852	2022	F	25	138	4.1	2.3	72.6	15		37	77		Negative	Negative	Negative
RME	Wet Season	44865	2022	F	36	135	3.4	2.2	52.5	14		36	68		Negative	Negative	Negative
HEADACHE	Wet Season	44771	2022	F	47	138	4	2.1	69.9	14		33	71		Negative	Negative	Negative
RME	Wet Season	44854	2022	F	25	136	4.1	3.5	81.7	14		38	74		Negative	Negative	Negative
HEADACHE	Wet Season	44825	2022	F	36	137	3.9	2.6	82	14		34	75		Negative	Negative	Negative
ROUTINE	Wet Season	44862	2022	F	27	137	4	2.4	63	14		38	80		Negative	Negative	Negative
HEADACHE	Wet Season	44855	2022	F	26	139	3.5	2.5	85.4	12		36	71		Negative	Negative	Negative
RME	Wet Season	44854	2022	M	26	139	4.2	2.9	79.8	12		34	74		Negative	Negative	Negative
RME	Wet Season	44771	2022	F	26	139	3.5	1.9	71.5	12		36	75		Negative	Negative	Negative
RME	Wet Season	44865	2022	F	27	138	4.2	4.9	62.5	12		39	78		Negative	Negative	Negative
HEADACHE	Wet Season	44736	2022	F	49	139	4	2.2	71.7	11	7	30	78		Negative	Negative	Negative
RME	Wet Season	44862	2022	M	25	138	4.1	3.1	79.8	11		45	78		Negative	Negative	Negative
HEADACHE	Wet Season	44825	2022	F	39	139	3.9	4.3	69.5						Negative	Negative	Negative
RME	Wet Season	44789	2022	F	25			3.5	77.7						Negative	Negative	Negative
HEADACHE	Wet Season	44825	2022	F	27	140	3.7	3.5	64.8						Negative	Negative	Negative
RME	Wet Season	44734	2022	F	30			3.3	95.8						Negative	Negative	Negative
RME	Wet Season	44741	2022	M	27			3.2	103.3						Negative	Negative	Negative
RME	Wet Season	44733	2022	M	38			3.2	92.4						Negative	Negative	Negative
RME	Wet Season	44728	2022	M	28			3.2	90.8						Negative	Negative	Negative
RME	Wet Season	44732	2022	M	31			3.1	95.4						Negative	Negative	Negative
HEADACHE	Wet Season	44852	2022	F	41	134	3.8	3.1	64.6						Negative	Negative	Negative
HEADACHE	Wet Season	44799	2022	F	18	137	3.7	3	62.4						Negative	Negative	Negative
RME	Wet Season	44728	2022	M	35			2.6	95.9						Negative	Negative	Negative
RME	Wet Season	44803	2022	M	32			2.5	122.8						Negative	Negative	Negative
RME	Wet Season	44791	2022	F	23			2.4	68.8						Negative	Negative	Negative
RME	Wet Season	44728	2022	F	28			2.3	85.2						Negative	Negative	Negative
RME	Wet Season	44734	2022	F	26			2.3	73.7						Negative	Negative	Negative
RME	Wet Season	44734	2022	F	24			2.3	70.7						Negative	Negative	Negative
RME	Wet Season	44728	2022	F	24			2.3	67.6						Negative	Negative	Negative
RME	Wet Season	44728	2022	F	34			2.3	57.8						Negative	Negative	Negative
RME	Wet Season	44734	2022	M	22			2.2	104.2						Negative	Negative	Negative
HEADACHE	Wet Season	44789	2022	F	33	138	4	2.2	79						Negative	Negative	Negative
RME	Wet Season	2022	2022	F	33	138	4.1	2.2	43						Negative	Negative	Negative
HEADACHE	Wet Season	2022	2022	F	53	147	4.4	2	92						Negative	Negative	Negative
RME	Wet Season	44798	2022	F	25			2	62						Negative	Negative	Negative
HEADACHE	Wet Season	44728	2022	F	25	144	3.9	1.7	64.4						Negative	Negative	Negative
RME	Wet Season	44728	2022	M	25			1.6	103.7						Negative	Negative	Negative
HEADACHE	Wet Season	2018	2018	M	25	142	3.7		37			40			Negative	Negative	Negative
HEADACHE	Wet Season	2018	2018	F	53	145	4.3		19	17		26			Negative	Negative	Negative
HEADACHE	Wet Season	43782	2019	F	63		3.4		25						Negative	Negative	Negative
HEADACHE	Wet Season	2019	2019	M	34	137	3.3		37	14		27			Negative	Negative	Negative
HEADACHE	Wet Season	44587	2022	F	58	141	2.1	7.6	18						Negative	Negative	Negative
